# Supplementary material for: Mutation of OsGIGANTEA Leads to Enhanced Tolerance to Polyethylene Glycol-Generated Osmotic Stress in Rice
Source: Front Plant Sci. 2016 Apr 18;7:465. doi: 10.3389/fpls.2016.00465 (PMC4834575; doi:10.3389/fpls.2016.00465)
Supplement: Supplementary file 2 [file Table2.XLSX]

## Sheet: gi_series_matrix
ID_REF	WT_shoot_rep1	WT_shoot_rep2	WT_shoot_rep3	gi_ko_shoot_rep1	gi_ko_shoot_rep2	gi_ko_shoot_rep3
AFFX-BioB-3_at	1024.47	918.893	1003.98	881.091	850.069	832.191
AFFX-BioB-5_at	973.48	882.727	920.989	826.454	893.923	763.971
AFFX-BioB-M_at	824.916	820.64	849.356	831.956	732.641	718.947
AFFX-BioC-3_at	2346.46	2281.96	2118.11	2195.66	2056.43	1795.22
AFFX-BioC-5_at	2438.88	2264.57	2417.55	2187.29	2038.07	1924.58
AFFX-BioDn-3_at	9398.13	9974.7	8876.02	9792.38	8705.07	8625.29
AFFX-BioDn-5_at	5847.73	5671.98	5636.15	5198.09	5334.6	4844.39
AFFX-CreX-3_at	29403.8	27697.6	29125	27240.8	25028.8	23640.3
AFFX-CreX-5_at	29828.2	27992.5	28044.6	26436.1	26617.6	24795.8
AFFX-DapX-3_at	5926.95	6050.58	6133.54	4394.45	4606.75	4626.63
AFFX-DapX-5_at	622.199	796.229	775.521	419.713	621	474.489
AFFX-DapX-M_at	2519.69	2681.07	2743.54	1905.08	2057.59	2214.06
AFFX-LysX-3_at	1186.54	1191.05	1076.45	783.466	813.922	904.374
AFFX-LysX-5_at	332.912	369.196	328.481	176.252	243	234.961
AFFX-LysX-M_at	513.3	461.597	496.1	337.55	305.926	334.554
AFFX-Mgr-actin-3_at	14.6543	59.188	7.87907	7.51811	1.30298	30.3854
AFFX-Mgr-actin-5_at	10.4456	26.7945	28.1168	40.2024	4.59624	8.25768
AFFX-Mgr-actin-M_at	5.13041	5.0922	5.86085	4.80376	5.62661	7.38132
AFFX-Mgr-ef1a-3_at	40.9511	77.389	10.0562	40.3661	13.1649	23.3596
AFFX-Mgr-ef1a-3_x_at	5.39807	67.8694	25.0052	8.34999	9.37522	18.1909
AFFX-Mgr-ef1a-5_at	4.54569	9.92204	5.44027	13.1652	2.54656	20.922
AFFX-Mgr-ef1a-M_at	20.5323	4.78749	3.383	2.85802	9.37001	3.64327
AFFX-Mgr-gapdh-3_at	58.9043	107.253	33.2928	18.5831	26.2985	30.9283
AFFX-Mgr-gapdh-5_at	3.89971	2.61932	4.63617	5.08925	3.44019	4.69103
AFFX-Mgr-gapdh-M_at	56.7743	50.373	20.3146	44.1066	20.0563	24.3242
AFFX-OS-18SrRNA_s_at	23999.9	24420	24571.9	20730.9	23253.7	13551.9
AFFX-OS-25SrRNA_s_at	669.029	912.23	738.084	562.477	569.051	618.273
AFFX-OS-5.8SrRNA_at	33.9947	45.3855	62.7312	52.1569	122.178	82.965
AFFX-Os-actin-3_at	5102.78	5544.76	5073.27	5328.32	5426.64	5320.05
AFFX-Os-actin-3_s_at	3078.02	2853.15	3139.55	3118.15	2952.05	2823.54
AFFX-Os-actin-5_s_at	193.454	84.6477	161.913	166.316	160.487	63.2113
AFFX-Os-actin-M_s_at	817.702	926.528	882.918	841.076	861.2	981.703
AFFX-Os-ef1a-3_at	7.31157	17.2412	51.3309	6.56432	23.3757	23.3602
AFFX-Os-ef1a-5_at	110.506	82.1008	67.917	75.2159	69.4416	57.9544
AFFX-Os-ef1a-M_at	6.58908	9.17434	12.5239	4.66191	1.40513	4.5172
AFFX-Os-gapdh-3_at	4.50555	11.4979	23.7572	69.691	43.2742	36.8866
AFFX-Os-gapdh-5_at	16.3992	2.8494	5.29286	3.24609	1.91068	3.67469
AFFX-Os-gapdh-M_at	15.8973	31.2417	17.2422	57.3519	7.83023	8.23535
AFFX-Os-r2-Bs-dap-3_at	7096.31	7140.61	7732.92	6075.44	5340	5480.7
AFFX-Os-r2-Bs-dap-5_at	932.365	992.07	1241	661.715	687.742	730.034
AFFX-Os-r2-Bs-dap-M_at	3208.78	3523.39	3577.09	2639.61	2406.56	2770.85
AFFX-Os-r2-Bs-lys-3_at	709.762	726.802	752.934	652.797	561.422	529.444
AFFX-Os-r2-Bs-lys-5_at	611.827	617.38	627.443	489.047	458.147	482.543
AFFX-Os-r2-Bs-lys-M_at	546.296	689.079	560.81	527.705	445.3	350.443
AFFX-Os-r2-Bs-phe-3_at	967.608	927.018	1029.39	626.915	556.925	661.094
AFFX-Os-r2-Bs-phe-5_at	579.667	661.726	639.142	405.479	476.032	550.388
AFFX-Os-r2-Bs-phe-M_at	792.823	789.944	885.684	729.884	737.795	663.034
AFFX-Os-r2-Bs-thr-3_s_at	1670.66	1843.83	1955.57	1323.61	1366.42	1471.16
AFFX-Os-r2-Bs-thr-5_s_at	152.264	218.731	266.291	140.998	159.29	157.949
AFFX-Os-r2-Bs-thr-M_s_at	646.647	690.621	702.793	381.682	480.429	511.082
AFFX-Os-r2-Ec-bioB-3_at	1458.34	1359.57	1399.48	1411.73	1209.34	1128.98
AFFX-Os-r2-Ec-bioB-5_at	690.829	588.08	640.379	583.288	570.645	625.002
AFFX-Os-r2-Ec-bioB-M_at	982.842	818.371	879.636	807.36	662.955	723.422
AFFX-Os-r2-Ec-bioC-3_at	2958.28	2416.12	2762.75	2971.89	2826.7	2447.76
AFFX-Os-r2-Ec-bioC-5_at	2966.99	2623.46	2871.79	2874.95	2376.19	2219.45
AFFX-Os-r2-Ec-bioD-3_at	14262.2	12814	13567.3	14417.8	12391.8	11571.6
AFFX-Os-r2-Ec-bioD-5_at	9252.24	8772.75	9004.73	7644.56	8158.15	7632.44
AFFX-Os-r2-P1-cre-3_s_at	34185.7	32606.9	34885.7	35112.7	30720.8	29224.9
AFFX-Os-r2-P1-cre-5_s_at	35956.8	31265.4	36937.4	36293.5	30956.6	29275.8
AFFX-Os-TrpnX-3_at	1.12975	1.8778	5.57288	2.0732	1.29989	1.27568
AFFX-Os-TrpnX-5_at	8.46614	25.2586	30.8648	74.0761	25.2591	55.5014
AFFX-Os-TrpnX-M_at	41.0296	19.3696	47.8227	11.3487	45.711	39.6046
AFFX-Os_18SrRNA_at	19718.9	20187.4	19685	17417.5	18447.4	11562.7
AFFX-Os_28SrRNA_at	3413.18	3481.56	3441.55	4513.84	4169.44	3140.49
AFFX-Os_Actin_3_at	2156.87	2109.84	2514.77	1797.71	2090.31	2596.36
AFFX-Os_Actin_5_f_at	319.222	239.392	309.879	221.468	242.852	278.884
AFFX-Os_Actin_M_s_at	664.444	558.608	651.957	653.713	614.638	651.085
AFFX-Os_Cyph_3_at	860.878	879.205	764.802	941.963	883.592	837.569
AFFX-Os_Cyph_5_at	524.694	378.346	435.325	288.498	415.584	443.292
AFFX-Os_Cyph_M_at	778.656	868.578	1000.58	897.401	911.04	910.612
AFFX-Os_Gapdh_3_at	15753.1	18083.8	17065.2	20497	19994.2	21353.9
AFFX-Os_Gapdh_5_at	2431.99	3153.9	2736.63	3053.63	3017.79	3796.69
AFFX-Os_Gapdh_M_at	9609.65	10186.1	9954.99	12263.7	11453.2	12865.4
AFFX-Os_Ubiquitin_3_s_at	30680.7	29148.4	31624.6	31557.9	29332.2	28312.7
AFFX-Os_Ubiquitin_5_f_at	29833.6	28305.3	30086.2	27614.7	26061.8	24959.8
AFFX-Os_Ubiquitin_M_f_at	28574.8	28501.6	29876.9	27234.4	26043.6	24780.5
AFFX-PheX-3_at	580.429	750.959	644.541	628.851	496.19	509.557
AFFX-PheX-5_at	490.123	427.942	424.912	304.057	311.928	345.046
AFFX-PheX-M_at	416.501	548.497	473.567	308.152	384.038	358.077
AFFX-r2-Bs-dap-3_at	7429.72	7893.53	7997.61	5683.19	6211.75	6039.5
AFFX-r2-Bs-dap-5_at	620.047	701.172	698.775	401.211	434.367	409.09
AFFX-r2-Bs-dap-M_at	3091.79	3149.39	2969.02	2140.25	2357.16	2567.73
AFFX-r2-Bs-lys-3_at	553.081	612.503	554.248	402.444	429.655	522.66
AFFX-r2-Bs-lys-5_at	415.412	492.016	492.522	332.678	335.179	337.933
AFFX-r2-Bs-lys-M_at	377.96	420.462	393.88	250.139	288.661	288.732
AFFX-r2-Bs-phe-3_at	968.251	1035.64	1000.35	818.632	903.542	832.817
AFFX-r2-Bs-phe-5_at	564.487	667.056	605.753	422.905	407.606	430.086
AFFX-r2-Bs-phe-M_at	541.307	652.003	638.396	501.62	475.415	447.488
AFFX-r2-Bs-thr-3_s_at	1745.82	1914.48	1997.68	1420.54	1447.13	1493.04
AFFX-r2-Bs-thr-5_s_at	201.639	201.36	221.077	108.61	130.361	117.375
AFFX-r2-Bs-thr-M_s_at	557.901	610.08	764.074	584.043	439.912	428.174
AFFX-r2-Ec-bioB-3_at	1444.47	1180.45	1361.64	1299.57	1157.45	1180
AFFX-r2-Ec-bioB-5_at	1127.19	1097.79	852.695	742.342	956.351	901.863
AFFX-r2-Ec-bioB-M_at	1502.89	1318.74	1326.99	1401.99	1217.59	1181.12
AFFX-r2-Ec-bioC-3_at	3385.63	3046.76	3182.24	3281.97	2936.74	2745.66
AFFX-r2-Ec-bioC-5_at	2906.49	2761.97	3041.16	3218.36	2642.46	2551.11
AFFX-r2-Ec-bioD-3_at	15666.9	15197	15720.9	14756.3	13669	13220.5
AFFX-r2-Ec-bioD-5_at	12728.8	11812.7	12304.7	11934.8	10789.1	10670.7
AFFX-r2-P1-cre-3_at	40334.9	38178.1	42020.9	40658.4	36430.4	34999.9
AFFX-r2-P1-cre-5_at	33025.2	30097.3	34095	33057	29273.3	27064.2
AFFX-r2-TagA_at	7.42955	6.22344	1.91208	7.02578	2.10474	1.34925
AFFX-r2-TagB_at	15.8125	1.35573	4.1206	3.88659	2.69594	2.41818
AFFX-r2-TagC_at	0.805788	12.4595	21.878	42.4546	3.14538	1.59793
AFFX-r2-TagD_at	52.4801	12.3298	52.4178	8.37372	53.1174	7.25914
AFFX-r2-TagE_at	19.6583	1.10028	0.815641	5.09103	21.5606	1.08846
AFFX-r2-TagF_at	2.44757	6.61289	5.97268	71.5894	2.10897	6.79768
AFFX-r2-TagG_at	36.7443	17.3007	36.4232	62.6301	18.4883	22.996
AFFX-r2-TagH_at	30.879	2.54903	7.99115	86.5899	36.4856	59.8086
AFFX-r2-TagIN-3_at	12.8432	4.85067	5.56827	7.38206	7.3878	5.41331
AFFX-r2-TagIN-5_at	51.1751	83.6521	113.359	88.6814	56.6872	74.7495
AFFX-r2-TagIN-M_at	6.17887	22.9544	1.82811	16.767	2.18495	4.85799
AFFX-r2-TagJ-3_at	16.5805	43.0223	7.05818	8.27084	16.6309	36.4755
AFFX-r2-TagJ-5_at	10.5035	37.9568	14.4733	3.03431	27.22	3.06198
AFFX-r2-TagO-3_at	26.5553	14.3412	26.1429	49.8212	8.15877	8.36076
AFFX-r2-TagO-5_at	26.3658	15.6724	50.9094	15.4462	19.7114	4.43338
AFFX-r2-TagQ-3_at	27.3024	24.7843	4.24878	10.6035	27.0515	57.5219
AFFX-r2-TagQ-5_at	24.769	34.3349	19.725	2.38897	26.4811	2.70699
AFFX-ThrX-3_at	1172.04	1190.03	1197.73	944.548	815.673	924.261
AFFX-ThrX-5_at	149.639	190.41	195.437	81.1889	156.953	117.513
AFFX-ThrX-M_at	493.497	537.427	502.639	315.383	371.956	365.203
AFFX-TrpnX-3_at	3.69731	21.5266	29.4696	7.10137	4.43877	27.4784
AFFX-TrpnX-5_at	41.8795	38.654	6.26787	39.3539	23.8007	19.3616
AFFX-TrpnX-M_at	2.78851	2.14576	2.45956	5.93213	1.02391	3.72464
Os.1.1.S1_s_at	1773.48	1537.85	1674.22	1024.74	1619.91	1756.31
Os.10.1.S1_s_at	3221.58	3029.92	3514	2788.95	2736.41	2874.63
Os.1000.1.S1_at	64.0393	176.316	135.733	192.813	221.806	151.08
Os.10001.1.S1_at	1395.61	1319.41	1419.25	2275.14	2292.7	2238.6
Os.10002.1.S1_at	76.3119	121.1	109.236	85.3714	39.8381	54.1263
Os.10003.1.S1_at	8650.7	8674.75	8355.69	9612.14	9130.56	8936.99
Os.10004.1.S1_s_at	6.53654	25.4331	35.7924	49.7596	4.82006	19.2915
Os.10006.1.S1_at	38.4547	77.698	75.8648	83.6318	309.494	104.376
Os.10006.2.S1_x_at	68.1716	29.1025	20.7414	67.2622	134.737	46.3488
Os.10007.1.A1_a_at	1989.94	1822.28	1857.81	1456.1	1589.63	1469.28
Os.10007.2.S1_a_at	306.499	236.911	273.645	178.608	153.417	189.212
Os.10010.1.S1_at	1042.89	1163.44	1073.62	899.164	1048.62	1037.49
Os.10011.1.S1_at	1169.79	1098.44	1137.57	1135.91	1127.82	857.333
Os.10013.1.S1_at	25.7136	4.30211	34.4105	32.7825	5.79847	13.7882
Os.10014.1.S1_at	3.2524	6.94419	3.21203	16.2692	11.09	2.27102
Os.10015.1.S1_at	111.898	139.661	137.62	165.938	178.895	131.838
Os.10015.1.S1_s_at	778.192	765.387	685.454	1105.25	1112	1234.52
Os.10016.1.S1_a_at	463.651	484.857	417.561	570.97	500.226	524.573
Os.10017.1.S1_at	3444.29	3231.39	3787.42	2539.46	3124.07	2905.28
Os.10018.1.S1_at	106.325	51.9737	45.3795	83.052	99.261	71.9436
Os.10019.1.S1_a_at	967.96	827.699	1017.02	654.77	759.029	667.786
Os.10020.1.S1_at	1298.97	1239.51	1273.68	1187.46	1125.56	1237.5
Os.10021.1.S1_at	729.42	752.601	706.555	930.226	1122.85	921.086
Os.10023.1.S1_at	1482.45	1285.1	1457.78	1105.6	1047.45	1024.9
Os.10024.1.S1_at	2496.79	3202.81	3038.36	2761.74	2415.81	2163.41
Os.10025.1.S1_a_at	6562.22	6473.95	5730.17	10636.4	10974.4	8488.12
Os.10026.1.S1_at	25.3159	31.6008	36.6726	4.66496	60.695	77.239
Os.10027.1.S1_at	31.5769	26.2019	27.3257	26.2592	51.8559	21.7117
Os.10028.1.S1_x_at	541.863	479.828	578.637	727.771	547.086	744.513
Os.10028.2.S1_at	85.6372	105.344	80.5385	165.693	137.697	100.359
Os.10029.1.S1_at	1.27656	1.07656	2.79249	58.9051	3.55503	2.41871
Os.10030.1.S1_at	22.2046	3.86188	6.60212	11.6437	3.37649	7.74823
Os.10031.1.S1_at	2425.59	2039.76	2293.16	1792.35	1921.22	1798.49
Os.10032.1.S1_at	15.6803	36.999	10.695	48.1937	5.28372	4.81428
Os.10033.1.S1_at	3605.04	3521.08	3610.25	3883.12	3698.32	3891.85
Os.10034.1.S1_at	1510.67	1465.41	1365.19	1135.86	1484.66	1464.97
Os.10037.1.S1_at	4599.01	4108.04	4245.07	4552.93	4173.12	3833.82
Os.10038.1.S1_s_at	25.1652	2.35418	21.3022	2.57285	1.42449	17.525
Os.10039.1.S1_at	3065.02	3157.09	3357.11	2994.14	2915.89	2976.86
Os.10041.1.S1_at	69.7454	63.6792	71.3317	138.252	87.8849	79.4221
Os.10042.1.S1_at	3424.52	3278.52	3588.64	3435.76	3594.05	4071.98
Os.10043.1.S1_at	139.806	158.513	125.461	146.114	159.982	142.292
Os.10044.1.S1_at	109.738	148.374	124.477	108.256	95.2182	116.17
Os.10044.1.S2_at	617.385	772.958	694.839	528.503	727.853	722.567
Os.10046.1.S1_at	27.9095	34.758	28.7447	5.83155	44.2855	26.5045
Os.10048.1.S1_at	1094.2	1102.15	1058.76	1285.85	1406.69	1286.18
Os.1005.1.S1_at	9249.4	9428.11	9410.67	9973.86	9956.12	9987.16
Os.10050.1.S1_at	127.041	108.633	99.4313	104.931	94.3144	81.3062
Os.10051.1.S1_at	1391.89	1442.03	1456.95	1245.62	1434.18	1556.3
Os.10052.1.S1_at	2137.93	1909.6	2227.53	1466.99	1726.33	1730.48
Os.10054.1.S1_at	180.903	161.747	130.562	291.401	268.881	272.236
Os.10055.1.S1_at	970.692	1073.01	1044.49	805.221	776.633	769.915
Os.10055.2.S1_at	51.617	68.9562	85.7098	141.671	79.7849	44.2741
Os.10056.1.S1_at	1404.13	1666.53	1540.08	1489.49	1951.17	2219.74
Os.10057.1.S1_at	1083.31	937.321	1097.42	1089.98	884.574	956.545
Os.10058.1.S1_at	80.6044	31.4238	43.8526	213.858	175.894	153.795
Os.10059.1.S1_at	397.878	437	406.124	247.179	319.108	252.176
Os.10059.2.S1_at	51.6074	41.1023	42.2939	50.7382	18.1108	7.82334
Os.10060.1.S1_at	757.359	782.5	690.1	577.823	676.562	739.638
Os.10061.1.S1_at	2497.52	2520.46	2624.2	2228.71	1995.82	2110.67
Os.10062.1.S1_at	679.949	683.174	629.325	519.638	504.471	506.289
Os.10063.1.S1_at	822.582	929.6	1057.95	1137.49	912.931	934.099
Os.10063.2.S1_at	37.5842	23.1747	65.1288	15.4545	5.66329	70.3068
Os.10065.1.S1_at	3471.38	2807.09	3172.08	3002.76	3062.82	2866.06
Os.10066.1.A1_at	52.6912	80.4905	84.5494	113.917	57.9434	54.7182
Os.10066.1.A1_x_at	8825.35	8676.65	9028.22	6804.76	6876.41	7489.31
Os.10066.2.S1_at	1056.53	960.112	1161.32	1092.11	1088.14	1024.41
Os.10068.1.S1_at	1734.03	1689.78	1815.01	1819.89	1828.71	1814.72
Os.10071.1.S1_at	5.06945	8.01509	4.70938	29.455	7.24482	20.2866
Os.10074.1.S1_at	1298.84	1195.99	1279.32	957.576	1143.61	1301.42
Os.10075.1.S1_at	44.1877	38.3129	38.6899	10.1895	54.8367	18.8819
Os.10076.1.S1_at	4535.41	4340.47	4541.86	3173.82	4001.49	3549.45
Os.10077.1.S1_at	57.2658	23.917	38.7777	44.2063	18.2307	24.9747
Os.10077.2.S1_at	2540.72	2311.87	2630.65	2442.34	2826.96	2310.92
Os.10078.1.S1_at	1168	1222.66	1320.72	937.373	1172.17	1177.91
Os.10079.1.S1_at	185.458	244.156	183.737	291.185	378.138	305.012
Os.10080.1.S1_at	3507.1	3539.09	3753.23	2861.4	2406.83	2728.47
Os.10081.1.S1_at	2761.61	2532.2	2541.22	3630.02	3578.57	2855.56
Os.10082.1.S1_at	1633.14	1353.83	1440.86	1702.24	1654.68	1445.18
Os.10083.1.S1_at	715.87	586.91	617.81	1120.72	901.888	1003.07
Os.10084.1.A1_at	2375.58	2332.17	2277.56	2548.17	2329.96	2167.89
Os.10084.2.A1_at	12.1688	43.9565	56.6303	2.62112	5.22429	11.9955
Os.10084.3.S1_at	99.0125	114.658	75.2672	67.076	73.4819	71.4769
Os.10085.1.S1_at	6754.42	6448.1	7001.19	4966.43	4385	4664.87
Os.10086.1.S1_at	252.085	210.398	213.53	242.631	249.87	309.665
Os.10087.1.S1_at	6920.68	7555.98	7307.06	8465.61	8043.25	7546.14
Os.10088.1.S1_a_at	1896.17	1584.03	1857.96	1221.83	1478.79	1421.77
Os.10091.1.S1_at	69.1406	60.696	29.4604	71.4049	93.6781	54.8201
Os.10093.1.A1_at	3150.86	2989.43	3057.26	4115.07	3216.01	3090.91
Os.10093.2.S1_at	311.611	304.888	273.347	287.48	283.938	253.658
Os.10093.3.S1_x_at	2319.8	2395.04	2483.2	2074.32	1942.93	1900.93
Os.10093.4.S1_s_at	8365.01	7989.49	8126.52	8996.39	8496.32	7582.92
Os.10093.4.S1_x_at	2691.51	2825.71	2689.71	2750.6	2968.16	2491.38
Os.10094.1.S1_at	5492.93	4952.29	5261.64	5795.02	5588.34	5253.49
Os.10095.1.S1_at	33.3378	8.29127	5.19684	11.8297	44.9035	46.5136
Os.10096.1.S1_a_at	429.828	446.368	450.505	144.091	252.185	190.237
Os.10096.1.S1_at	1070.98	954.289	1102.36	536.266	499.848	497.738
Os.10096.2.S1_at	3.03934	16.2095	4.11724	36.2209	2.99673	1.21359
Os.10096.2.S1_x_at	741.729	627.677	682.851	339.269	254.902	330.377
Os.10097.1.S1_at	6112.04	6809.34	5887.56	9061.27	9093.08	8973.62
Os.10098.1.S1_at	371.346	346.28	471.163	309.747	320.295	345.896
Os.10099.1.S1_at	3757.22	4613.03	4202.32	2456.05	2411.11	2859.48
Os.10099.2.S1_at	202.169	205.022	178.934	165.712	164.95	221.998
Os.10101.1.S1_at	50.0856	15.8752	9.59719	12.5781	148.135	44.8906
Os.10102.1.S1_at	11.5644	51.2189	43.5039	10.1977	1.26143	31.8071
Os.10104.1.S1_at	1067.36	1281.8	1152.73	789.76	744.691	1089.14
Os.10105.1.S1_at	1051.06	1055.23	1088.78	928.412	941.385	791.721
Os.10105.2.S1_at	15.3971	28.838	33.5357	32.1586	27.0975	20.7445
Os.10105.3.A1_at	63.8669	153.223	138.822	115.133	107.569	90.0408
Os.10105.3.S1_x_at	1011.15	1151.46	1266.73	703.008	896.48	868.294
Os.10107.1.S1_at	68.1159	73.7675	39.1553	98.0777	94.1985	60.6515
Os.10107.2.S1_x_at	210.585	203.832	170.882	130.228	181.326	168.183
Os.10108.1.S1_at	3.44165	24.5317	30.3079	6.45565	11.6771	3.51795
Os.10109.1.S1_at	78.1446	37.1654	90.5917	185.013	165.564	148.844
Os.10110.1.S1_at	2026.82	1947.1	2105.82	1893.02	1984.87	1874.21
Os.10111.1.S1_at	2538	2821.65	2693.34	2636.44	2820.6	2908.93
Os.10112.1.S1_at	6460.77	6652.28	6602.35	7776.84	7185.73	7602.71
Os.10113.1.S1_at	20474.3	19339.5	21626	25454.7	22757.8	21351.4
Os.10115.1.S1_at	6.96984	13.7304	20.0284	3.372	10.0477	3.48144
Os.10116.1.S1_at	7745.56	7359.53	8065.81	5640.64	5613.2	6971.37
Os.10117.1.S1_at	2165.57	2040.27	2228.48	1907.02	2012.85	1727.55
Os.10118.1.S1_at	9387.09	10381	9966.77	11322.6	10516.3	9850.84
Os.10119.1.S1_a_at	2789.26	2947.91	2684.11	2944.12	2916.59	2638.07
Os.10120.1.S1_at	5869.61	5945.56	5758.1	6533.67	6226.05	6257.34
Os.10120.1.S2_a_at	9730.89	14122.3	9067.74	19447.5	22256.5	15967.7
Os.10120.2.S1_at	2176.28	2190.85	2086.74	1917.41	2084.22	1936.41
Os.10120.3.S1_at	6479.23	5913.83	6556.34	7372.4	6418.38	5479.57
Os.10121.1.S1_at	5404.19	4640.37	5448.07	4483.71	4812.45	5170.45
Os.10122.1.S1_at	7817.96	7446.35	7421.7	11062.1	7869.58	7929.68
Os.10123.1.S1_at	3520.86	3514.05	3299.88	3326.53	3528.79	3606
Os.10123.2.S1_x_at	2184.01	1975.32	2297.34	1888.67	2085.71	2115.26
Os.10124.3.S1_x_at	1007.82	925.315	929.79	821.491	905.383	854.487
Os.10125.1.S1_a_at	19678.6	17494.5	17652.3	20348.1	20026.5	16279.1
Os.10126.1.S1_at	371.528	244.565	416.083	529.015	818.152	829.839
Os.10128.1.S1_at	13404.4	12112.8	13102.4	8113.37	8714.59	8170.62
Os.10128.2.A1_at	18.2586	14.6334	25.1078	60.4423	17.2335	29.1167
Os.10129.1.S1_at	4453.24	4416.74	5031.41	4964.23	4320.86	4920.63
Os.10130.3.S1_a_at	5449.41	4607.25	5848.3	4934.72	5381.16	4852.83
Os.10131.1.S1_a_at	885.925	955.857	1000.56	1046.67	1150.81	1639.31
Os.10131.3.A1_at	16.0473	6.46095	15.6641	7.11434	29.1476	46.4346
Os.10131.4.A1_at	26.446	10.4383	19.5026	12.0582	17.9642	18.1912
Os.10132.1.S1_at	12399.4	11658.6	13461	8279.88	8254.86	8942.98
Os.10134.1.S1_at	5337.15	5415.06	5517.6	6526.39	5826.98	5961.49
Os.10135.1.S1_at	5395.13	4743.9	5080.35	3209.1	3480.59	4206.25
Os.10136.1.S1_at	44439.1	38261.9	47058.7	46125	36345.1	33441.3
Os.10137.1.S1_a_at	7389.31	7884.47	7857.24	7501.15	7941.06	7874.35
Os.10138.2.S1_a_at	6076.11	6734.59	6570.69	7776.3	7180.87	7187.65
Os.10139.1.S1_s_at	26836.4	25654.4	27120.1	24384.7	23964.4	22594.2
Os.10140.1.S1_at	3088.06	3054.3	3286.89	2937.67	2660.83	2856.39
Os.10141.1.S1_at	1079.47	1111.11	1236.25	916.894	956.493	1025.54
Os.10143.1.S1_at	16781.2	16531.2	15908.6	16464.5	15966.5	14608.9
Os.10144.1.S1_at	7933.06	8738.74	8443.29	10394.6	9789.91	7892.39
Os.10146.1.S1_at	13658.6	13589.6	13709	13748.3	12977	14411.7
Os.10148.1.S1_at	11609.7	10331.1	11633.4	13116.4	11604.4	13602.9
Os.10149.1.S1_at	27.6235	33.1541	33.0611	25.9606	21.6364	28.9438
Os.10149.1.S1_x_at	1068.93	675.284	665.532	549.111	805.123	797.96
Os.10149.2.S1_at	3109.3	3008.52	2773.08	2261.43	2441.41	2687.84
Os.10150.1.S1_at	147.065	175.464	193.561	591.633	641.958	508.125
Os.10151.1.S1_at	1976.55	1670.82	1885.94	2573.39	2274.91	2170.37
Os.10152.1.S1_at	20445.6	19564.3	21750.8	20262	19012.4	18591.2
Os.10153.1.S1_at	317.647	314.714	318.572	231.282	206.322	303.375
Os.10153.1.S2_at	1735.88	1767.24	1678.33	1301.74	1397.45	1497.64
Os.10154.1.S1_at	258.396	381.317	421.576	487.608	552.48	685.097
Os.10155.1.S1_at	922.876	1061.51	1080.65	1163.83	1323.46	1272.15
Os.10156.1.S1_a_at	2727.75	3036.82	3093.64	7329.49	8139.37	6597.52
Os.10158.1.S1_at	8542.78	8323.33	9183.7	8955.61	8766.35	9182.76
Os.10159.1.S1_at	1813.43	1843.05	1786.72	2106.04	1843.94	1856.81
Os.10160.1.S1_at	2857.57	2540.86	3134.49	2284.11	2623.08	2792.81
Os.10162.1.S1_at	979.776	772.907	825.13	1235.26	1232.96	913.951
Os.10164.1.S1_at	11220.3	10018	11481.8	9425.32	8266.06	9229.62
Os.10166.1.S1_at	72.3759	53.4824	85.1492	122.081	80.1281	182.341
Os.10167.1.S1_at	891.227	829.496	734.521	604.26	651.145	713.97
Os.10167.1.S1_s_at	886.993	982.48	879.64	460.284	615.532	622.918
Os.10167.1.S1_x_at	1391.63	1409.69	1311.16	1180.22	1019.99	1259.3
Os.10168.1.S1_at	2866.42	2794.04	2592.47	2477.69	2626.07	2494.52
Os.10169.1.S1_at	982.282	1078.37	940.472	966.142	1135.91	1755.57
Os.10171.1.S1_at	56.6745	48.2696	49.1677	85.6514	1.05651	15.3885
Os.10172.1.S1_at	46.6102	59.0894	58.4384	77.4073	70.9355	47.4457
Os.10174.1.S1_at	1067.1	842.225	1002.66	394.823	386.197	395.544
Os.10175.1.S1_at	137.716	163.529	193.478	267.76	372.606	229.169
Os.10175.2.A1_at	43.9303	33.081	44.6891	86.0824	60.3104	53.9435
Os.10176.1.S1_at	222.827	283.885	253.961	1276.85	1463.49	559.814
Os.10177.1.S1_at	3640.03	3445.02	3616.83	2871.52	3192.5	3099.73
Os.10178.1.S1_a_at	65.9606	47.6732	46.8985	208.536	199.613	82.8971
Os.10178.2.S1_a_at	753.588	945.226	771.435	4591.11	5337.28	2037.29
Os.10179.1.S1_at	69.7624	68.523	57.1075	518.761	859.13	165.972
Os.10180.1.S1_at	766.199	660.978	803.624	710.034	705.921	660.69
Os.10183.1.S1_at	6.62102	3.35835	31.2478	19.1237	18.58	16.2572
Os.10183.1.S2_at	264.471	337.267	334.66	2186.69	2676.01	723.755
Os.10184.1.S1_s_at	4749.03	4612.15	4804.03	4318.06	4711.02	4793.64
Os.10185.1.S1_at	994.434	699.814	969.523	640.464	437.698	397.603
Os.10186.1.S1_s_at	552.812	405.54	372.295	422.576	363.287	552.814
Os.10187.1.S1_at	6006.34	6354.91	6128.55	6932.67	6963.62	7534.89
Os.10188.1.S1_at	4063.79	3458.29	3783.73	3331.9	3212.1	3699.7
Os.10189.1.S1_at	1729.12	1857.59	2033.36	1846.06	1965.62	2217.32
Os.10190.1.S1_at	931.247	991.47	950.977	868.749	932.344	924.684
Os.10191.1.S1_at	20.5131	37.0686	35.3358	22.7215	32.1252	21.748
Os.10192.1.S1_at	95.9656	96.3517	117.245	117.442	148.125	141.281
Os.10193.1.S1_at	1045.08	1190.23	1124.77	2130.24	2220.05	2476.48
Os.10194.1.S1_at	34.3529	13.5212	67.7964	20.0178	46.6327	47.6941
Os.10196.1.S1_at	4.39636	34.9505	25.4474	7.89463	16.4009	76.6042
Os.10197.1.S1_at	3.60258	49.8117	3.59893	52.6879	22.7733	21.1352
Os.10198.1.S1_at	1838.12	1714.35	1857.01	1568.66	1589.31	1772.07
Os.10200.1.S1_at	6542.91	8319.33	6022.74	7760.15	5730.15	7430.68
Os.10201.1.S1_at	3169.88	3022.61	3166.47	2536.49	2610.81	2763.72
Os.10202.1.S1_at	2432.04	2343.34	2554.79	2145.27	2078.21	2323.06
Os.10203.1.S1_at	1619.29	1715.18	1656.46	1766.01	1574.67	1656.04
Os.10204.1.S1_at	377.208	489.673	319.775	313.857	405.716	382.967
Os.10206.1.S1_at	34.9026	37.5354	8.10404	231.338	224.539	90.6922
Os.10208.1.S1_at	838.601	672.654	780.314	653.779	751.096	783.246
Os.10209.1.S1_x_at	644.784	639.643	578.51	644.655	730.462	706.328
Os.10209.2.S1_at	391.821	342.031	529.737	475.006	525.514	385.409
Os.10209.3.S1_x_at	247.024	276.934	300.235	265.951	234.89	271.581
Os.1021.1.S1_at	226.586	140.544	156.808	221.403	197.9	196.781
Os.10211.1.S1_at	144.58	51.2559	127.467	23.7527	128.721	77.3169
Os.10212.1.S1_at	897.264	885.182	840.337	744.87	993.627	795.492
Os.10214.1.S1_at	1133.58	866.094	1006.61	772.981	862.407	832.136
Os.10215.1.S1_at	326.774	426.47	295.659	262.352	385.222	563.53
Os.10215.2.A1_at	54.7659	102.213	20.4065	94.843	86.5997	92.149
Os.10216.1.S1_at	886.868	909.237	1052.48	654.319	591.869	805.17
Os.10217.1.S1_a_at	1807.45	1705.05	2108.99	1828.38	1543.5	1651.43
Os.10219.1.S1_at	705.952	732.866	658.944	442.1	606.236	642.124
Os.10220.1.S1_at	3405.84	3383.17	3682.27	2404.11	2499.57	2860.68
Os.10221.1.S1_at	4905.57	4738.22	4852.91	4260.12	4015.29	4435.82
Os.10222.1.S1_s_at	1367.16	1275.88	1330.29	1181.61	1007.22	1183.46
Os.10223.1.S1_at	32.1974	34.1471	50.2897	7.33915	17.7918	16.9657
Os.10224.1.S1_at	2317.63	2116.25	2251	1466.35	1500.24	1604.41
Os.10225.1.S1_at	93.4512	46.1436	11.5302	139.524	27.8939	37.1736
Os.10226.1.A1_at	567.433	542.809	468.945	530.97	544.152	497.128
Os.10227.1.S1_at	1088.5	1052.63	1274.29	1164.88	1132.11	1113.43
Os.10232.1.A1_at	5.4384	48.5749	39.3056	77.601	69.6594	60.9206
Os.10234.1.S1_at	2042.07	2023.82	2160.32	2017.34	1877.84	1909.31
Os.10235.1.S1_at	1629.9	1556.39	1609.84	1355.44	1378.47	1219.44
Os.10238.1.S1_at	766.07	772.701	586.742	652.24	823.434	834.162
Os.10240.1.S1_at	512.389	693.19	645.877	799.305	958.575	915.573
Os.10240.2.A1_at	15.4194	22.8058	15.601	25.095	55.3934	37.892
Os.10241.1.S1_at	7037.35	6507.51	6902.47	5099.9	4669.26	5545.69
Os.10244.1.S1_s_at	894.955	912.449	1016.86	1166.38	1043.69	944.365
Os.10245.1.S1_at	65.1802	76.8587	7.39211	16.0273	94.7497	216.991
Os.10246.1.S1_at	4529.28	4250.43	3752.33	3440.6	3923.11	3571.91
Os.10246.2.S1_at	5.88936	9.69289	7.31899	3.60524	39.0264	8.44676
Os.10246.3.S1_at	126.995	145.518	141.527	223.852	268.468	248.225
Os.10246.4.S1_x_at	79.9567	147.738	126.817	156.566	144.888	202.152
Os.10246.5.S1_at	43.5688	44.6031	34.157	2.70644	66.4649	48.5961
Os.10247.1.S1_a_at	2185.01	2187.03	2171.51	1538.74	1821.36	2010.45
Os.10251.1.S1_at	75.9955	14.4552	8.25756	18.3338	35.6182	55.4467
Os.10252.1.S1_s_at	312.846	290.21	288.779	354.154	258.018	256.577
Os.10253.1.S1_at	12776.1	12877.5	14270	10806.2	10173.1	11732.1
Os.10254.1.S1_at	27.8606	20.095	10.0207	4.22338	25.5306	9.09193
Os.10255.1.S1_s_at	106.676	88.7151	96.4461	88.9772	71.6618	85.5698
Os.10256.1.S1_at	4789.54	5102.92	4597.66	5911.43	6077.22	5918.51
Os.10257.1.S1_at	789.498	839.709	672.802	342.678	895.424	780.46
Os.10257.1.S1_x_at	1137.57	1110.11	1122.46	1042.44	936.571	921.003
Os.10258.1.S1_at	681.533	655.019	637.303	827.98	731.267	764.041
Os.10259.1.S1_at	6343.33	6949.62	6790.57	7949.67	8303.82	8840.1
Os.10260.1.S1_at	1681.67	1660.17	1644.27	1607.82	1427.95	1418.45
Os.10261.1.S1_at	1080.83	1170.85	1058.31	1021.37	1130.77	1026.35
Os.10262.1.S1_at	740.155	654.24	744.959	678.201	616.989	767.806
Os.10263.1.S1_at	651.151	929.999	818.135	864.297	958.647	812.347
Os.10264.1.S1_at	217.535	358.915	284.467	219.544	237.178	217.441
Os.10264.2.S1_at	414.244	443.409	459.919	319.952	375.604	370.562
Os.10266.1.S1_at	29.4945	65.4024	62.5805	1040.67	1208.26	1171.16
Os.10268.1.S1_at	56.151	4.70379	34.9455	89.2217	68.2019	7.15342
Os.10270.1.S1_at	93.1406	6.67632	2.63852	10.7281	6.5061	58.5569
Os.10271.1.S1_x_at	232.55	193.134	168.343	185.72	153.913	154.189
Os.10271.2.S1_x_at	255.636	295.001	328.305	304.7	234.814	298.483
Os.10272.1.S1_at	1140.67	1104.08	1171.12	1041.81	786.098	657.47
Os.10273.1.S1_at	82.1593	121.947	25.644	51.6205	106.84	49.7931
Os.10274.1.S1_a_at	3155.14	3179.43	2845.67	4277.46	4292.95	3439.17
Os.10274.3.S1_at	29.5568	54.9154	67.5738	70.5563	60.6297	46.396
Os.10274.4.S1_at	26.1625	58.0631	48.2388	107.999	61.2032	28.9534
Os.10275.1.S1_at	29633.6	30327.9	26812.8	32151.4	30211.7	27326.4
Os.10276.1.S1_at	8304.23	8666.57	8436.88	10248.6	10205.8	10066.2
Os.10276.2.S1_at	4770.71	3383.25	4333.67	5099.39	4462.87	5420.13
Os.10277.1.S1_at	1489.55	1584.92	1797.42	1979.12	2940.14	1618.53
Os.10278.1.S1_at	18.4975	51.6716	15.105	15.1468	23.2875	22.1226
Os.10279.1.S1_at	1854.65	1569.83	1717.58	618.406	565.118	798.059
Os.10280.1.A1_at	980.556	1150.63	1033.9	763.45	770.25	871.042
Os.10281.1.S1_at	4362.7	4033.76	4296.71	3994.62	4647.16	4215.52
Os.10281.2.S1_at	50.9288	51.1182	33.9213	25.4308	27.1698	88.0615
Os.10281.2.S1_x_at	121.674	136.999	165.365	224.408	112.801	199.199
Os.10283.1.S1_at	2899.62	2743.09	2969.68	3265.66	3000.95	3341.46
Os.10285.1.S1_at	33.7407	20.3355	5.50876	52.4595	2.46687	11.5139
Os.10286.1.S1_x_at	275.662	220.453	267.55	525.348	685.102	437.427
Os.10286.2.A1_at	31.9607	44.2401	12.7657	27.4585	66.6114	19.7646
Os.10287.1.S1_at	3.50724	20.0774	39.897	4.63849	45.2272	30.9649
Os.10289.1.S1_at	2279.34	2253.39	2281.53	2005.44	2161.46	1779.05
Os.10290.1.S1_at	3026.57	2686.96	2710.98	2810.87	2723.93	3019.33
Os.10292.1.S1_at	2036.41	2104.2	1762.28	1095.99	1189.39	1311.85
Os.10293.1.S1_at	867.342	819.924	878.377	202.238	305.034	296.413
Os.10294.1.S1_at	1625.24	1529.74	1589.08	1624.79	1808.73	1780.58
Os.10295.1.S1_at	139.362	176.424	175.442	194.708	176.016	171.078
Os.10298.1.S1_at	2561.84	2894.24	2618.63	3239.7	2873.08	3601.95
Os.10299.1.S1_at	1401.31	1448.18	1407.8	1038.15	1125.65	1192.46
Os.10300.1.S1_at	3258.1	3006.9	2773.55	9469.75	11186.2	7896.03
Os.10300.1.S1_x_at	1455.86	1256.93	1185.19	4550.73	5604.29	3881.14
Os.10303.1.S1_at	501.421	508.803	535.378	508.856	451.217	461.295
Os.10303.1.S2_at	174.958	200.876	201.721	172.767	210.906	210.051
Os.10303.1.S3_at	143.798	155.196	116.732	79.4258	122.451	97.3435
Os.10305.1.S1_at	520.229	646.054	663.457	1214.9	2128.04	839.887
Os.10306.2.S1_x_at	297.22	281.595	183.643	113.028	247.171	217.217
Os.10307.1.S1_at	2030.53	2032.3	1919.67	1792.41	1790.08	1707.67
Os.10308.1.S1_at	8073.73	6961.31	7525.57	6425.92	6308.64	6167.49
Os.10309.1.S1_at	4257.56	4111.01	4360.06	3385.9	3520.03	3673.86
Os.10310.1.S1_at	1277.94	1208.92	1183.94	330.146	332.016	371.902
Os.10310.2.S1_at	34.6983	66.2455	27.6377	103.434	25.2388	38.0995
Os.10311.1.S1_a_at	15418.3	15525.3	15490.1	15922.4	15316.8	14198.8
Os.10311.2.A1_s_at	6858.61	9281.17	6632.13	7757.52	8441.19	7888.6
Os.10311.2.A1_x_at	11979.5	12307.7	12515.8	11029.2	11880.3	10960.9
Os.10312.1.S1_at	4774.44	5319.79	5076.55	6766.9	6490.7	6702.26
Os.10314.1.S1_a_at	2666.01	2559.28	2713.52	2795.22	2593.05	2773.24
Os.10315.1.S1_at	347.147	354.759	409.569	275.761	322.696	269.977
Os.10316.1.S1_at	112.597	181.755	98.7687	88.5568	99.6013	126.47
Os.10317.1.S1_at	8.99537	4.43078	22.694	3.74987	11.4858	25.2538
Os.10319.1.S1_at	170.537	211.902	172.025	124.11	126.75	113.905
Os.10320.1.S1_x_at	4107.35	4168.24	4180.46	5344.61	5161.96	4869.19
Os.10321.1.S1_at	1676.61	1592.59	1617.93	1045.46	1217.51	1264.24
Os.10322.1.S1_s_at	4206.14	3788.29	3670.78	3996.67	4511.28	3875.46
Os.10323.1.S1_at	969.354	1069.66	1074.94	1119.95	1035.65	1047.73
Os.10324.1.S1_at	396.667	378.255	335.762	186.962	135.185	267.179
Os.10324.2.S1_at	51.2922	33.6343	3.29739	81.3932	113.142	90.4276
Os.10326.1.S1_at	2023.51	2326.89	2244.24	5141.08	4979.78	3250.92
Os.10328.1.S1_at	67.0658	80.7448	66.589	55.0818	92.5098	90.9809
Os.10333.1.S1_at	5860.73	6034.2	6096.61	3814.85	3849.22	4084.03
Os.10334.1.S1_at	3536.2	2995.73	3331.81	3278.81	3027.2	3029.12
Os.10335.1.S1_at	116.032	155.613	62.1542	108.902	134.918	113.519
Os.10336.1.S1_at	6874.28	6536.49	6423.63	4966.25	5104.96	4565.75
Os.10337.1.S1_x_at	3168.79	2915.66	3173.26	2720.49	2664.8	2561.09
Os.10337.2.S1_at	765.574	817.152	874.465	970.002	969.074	1014.84
Os.10338.1.S1_x_at	3.4141	4.21755	3.51655	5.47522	3.69464	3.74478
Os.10338.2.S1_at	47.7237	89.7001	69.8331	45.3321	54.7622	71.6428
Os.10339.1.S1_at	74.1421	72.4319	23.1364	8.07192	104.738	186.083
Os.10340.1.S1_at	770.688	978.058	1124.47	990.674	1528.77	1281.18
Os.10342.1.S1_at	1146.45	1360.37	1226.47	1587.88	1704.42	1439.95
Os.10342.1.S1_s_at	2823.38	3075.53	2669.41	3318.02	3316.79	2937.76
Os.10344.1.S1_at	518.609	598.739	636.898	413.481	365.874	887.55
Os.10346.1.S1_at	329.583	317.173	310.643	318.568	370.428	514.824
Os.10348.1.S1_at	32.8666	106.373	51.111	93.2982	61.1042	214.864
Os.10351.1.S1_a_at	844.304	920.456	1002.32	663.763	768.425	733.129
Os.10351.2.S1_at	65.2842	45.2896	64.1638	16.7192	69.9485	70.5172
Os.10351.5.S1_x_at	11.9089	25.6244	74.6825	10.3432	15.4517	93.2709
Os.10352.1.S1_at	8757.92	9188.04	9538.13	10322	10254.7	11423.6
Os.10353.1.S1_at	936.521	909.779	824.99	777.89	818.054	843.153
Os.10353.2.S1_at	22.8464	1.80206	1.83824	20.8507	16.9605	17.8256
Os.10355.1.S1_at	46.1033	27.6593	75.6152	105.367	82.7921	44.3971
Os.10355.1.S1_x_at	67.8011	41.0908	37.6744	44.7562	64.3366	62.0698
Os.10356.1.S1_at	43.1607	70.3516	79.6698	231.11	442.678	441.905
Os.10358.1.A1_at	260.026	376.921	410.326	486.927	518.277	441.212
Os.10359.1.S1_at	6742.05	6507.15	7434	5502.44	5429.64	6283.68
Os.10360.1.S1_at	21171.7	19434.9	21288.8	19903.5	17601.4	17842.8
Os.10361.1.S1_at	485.488	446.821	449.385	777.537	1004.54	850.003
Os.10369.1.S1_a_at	4673.49	4498.04	4871.04	5945.44	5512.77	5710.33
Os.10370.1.S1_at	107.622	185.144	138.514	118.937	65.8019	96.8903
Os.10370.1.S1_x_at	197.908	275.297	190.416	93.0446	164.985	120.496
Os.10370.2.S1_at	36482	34047.4	39113.1	37829.9	33683.8	30867.2
Os.10370.2.S1_x_at	36196.3	31182.3	36292.3	37836.5	33000.8	29393.5
Os.10371.1.S1_at	878.831	1047.61	950.447	1450.51	1697.86	1506.29
Os.10373.1.S1_at	8021.66	10247.2	8967.17	19960.4	19785.7	17231.3
Os.10374.1.S1_at	244.426	254.846	247.186	360.747	371.987	227.388
Os.10374.2.S1_at	4094.27	4468.98	3804.63	6069.15	6603.98	7766.57
Os.10375.1.S1_at	3926.35	3673.31	3732.58	3382.48	2956.64	2956.1
Os.10376.1.S1_at	1878.72	1814	1819.72	2062.51	1712.08	1985.23
Os.10377.1.S1_at	3438.33	3536.65	3995.3	2860.59	3065.64	3240.18
Os.10378.1.A1_at	142.448	107.619	119.46	202.396	166.743	155.471
Os.10378.2.A1_s_at	1132.4	1235.63	1163.56	1243.17	1270.18	1426.61
Os.10378.3.S1_s_at	206.233	324.62	241.774	338.938	313.021	314.268
Os.10379.1.S1_at	661.096	649.752	588.734	142.075	120.042	149.632
Os.10380.1.S1_at	372.364	409.19	344.841	150.82	270.694	347.351
Os.10381.1.S1_at	1201.55	1154.03	1110.8	1281.92	1084.71	1109.76
Os.10382.1.S1_at	107.223	10.0376	19.0427	124.312	93.7773	37.412
Os.10383.1.S1_at	976.855	853.82	1033.65	1017.85	1033.85	1020.03
Os.10384.1.S1_at	315.744	281.54	325.706	294.137	359.315	566.455
Os.10385.1.S1_at	1685.78	1791.69	1739.94	1266.86	1231.58	1471.72
Os.10386.1.S1_at	1638.37	1675.58	1546.54	1897.82	1799.49	1847.95
Os.10387.1.S1_a_at	5492.34	5542.24	5440.53	4965.37	4727.79	4657.22
Os.10388.1.S1_at	9911.59	8368.26	7678.3	16037.5	15501.5	15145.9
Os.10389.1.S1_at	1477.22	1530.8	1689.03	1741.35	1842.16	1842.48
Os.10390.1.S1_at	61.0776	79.9048	19.2934	147.767	238.556	104.174
Os.10391.1.S1_a_at	3144.48	2892.99	3083.45	2892.27	3309.17	3186.08
Os.10392.1.S1_at	2792.21	2670.3	2986.16	1832.37	2081.86	1994.21
Os.10393.1.S1_at	1291.36	1167.44	1197.42	1043.2	1053.07	1190.74
Os.10394.1.S1_at	113.513	150.865	115.204	69.9421	91.0878	94.1125
Os.10394.2.S1_at	30.0648	58.1914	4.38233	53.8449	58.7158	50.9077
Os.10395.1.S1_s_at	4.59096	2.21809	5.15723	4.38279	3.2467	3.28173
Os.10398.1.S1_at	3907.41	3298.35	3888.22	2268.51	2436.76	2797.94
Os.10398.1.S2_at	888.269	763.364	853.271	824.528	709.55	719.041
Os.10399.1.S1_at	181.841	135.264	169.627	1181.95	1251.3	427.235
Os.10400.1.S1_at	2484.59	2435.65	2381.28	2105.11	2152.06	2073.32
Os.10401.1.S1_s_at	50.2528	35.5124	1.44423	37.0008	23.2786	18.351
Os.10402.1.S1_x_at	2669.61	2656.18	3145.85	2538.1	2246.14	2237.01
Os.10403.1.S1_at	310.389	357.538	264.913	723.265	738.489	433.458
Os.10404.1.S1_at	4901.52	4579.18	4871.3	4231.9	4087.96	4183
Os.10405.1.S1_at	1723.96	1626.55	1714.87	2458.8	2148.92	1931.53
Os.10406.1.S1_at	4416.88	4435.98	4772.31	5217.25	5096.32	5314.53
Os.10407.1.S1_x_at	175.125	169.543	142.706	142.439	231.646	160.862
Os.10409.1.A1_at	5.95926	14.5791	42.7743	62.9499	14.1272	7.13302
Os.1041.1.S1_x_at	1173.76	937.01	1071.82	936.445	855.985	1000.29
Os.10410.1.S1_at	26654.5	26043	26458.4	17550.6	15771.4	17069.8
Os.10411.1.S1_at	6.19814	35.581	8.01073	12.2007	27.7066	135.583
Os.10415.1.S1_at	11.312	17.5889	15.9904	23.8802	6.68383	17.8387
Os.10416.1.S1_at	528.985	556.825	581.126	815.849	1401.07	949.377
Os.10417.1.S1_at	2767.57	2421.53	2931.74	2483.43	1998.94	2449.57
Os.10419.1.S1_a_at	833.141	805.769	709.377	1048.04	1239.05	554.316
Os.10422.1.S1_at	59.9791	55.4607	9.09202	160.674	105.75	72.5034
Os.10423.1.S1_at	1227.95	1087.88	1239.51	1162.38	1215.71	1286.96
Os.10423.1.S1_s_at	2005.09	2161.02	2075.55	2082.01	2702.22	2271.09
Os.10424.1.S1_at	5677.17	5706.1	5582.47	8638.57	7867.84	5876.82
Os.10425.1.S1_at	1353.81	862.587	1199.59	724.169	1219.81	1034.58
Os.10426.1.S1_at	198.328	389.794	373.158	1718.36	1564.68	1267.76
Os.10427.1.S1_a_at	860.485	905.667	970.719	1404.54	1711.45	1608.98
Os.10428.1.S1_at	306.412	270.361	262.864	172.609	312.885	274.704
Os.10429.1.S1_at	816.895	823.09	899.807	1027.27	955.42	1389.53
Os.1043.1.S1_at	24.6774	31.1863	46.4103	51.1728	8.23788	169.08
Os.10430.1.S1_at	93.7032	81.2558	75.2475	98.4331	66.4319	110.808
Os.10433.1.S1_at	3568.43	3236.11	3617.16	3920.17	3559.33	2955.74
Os.10434.1.S1_at	519.49	653.699	380.945	654.516	550.543	556.1
Os.10435.1.S1_at	17.2694	2.25998	4.75168	75.0601	15.101	16.5073
Os.10437.1.S1_at	2056.73	2008.75	2176.2	1600.96	1483.31	1825.25
Os.10438.1.S1_at	6270.94	6175.87	5968.76	6393.54	6364.34	6689.38
Os.1044.1.S1_at	2414.17	2432.75	2969.73	2628.63	2820.75	2555.31
Os.10440.1.S1_a_at	2112.11	1983.99	2315.76	2608.09	2743.67	2285.57
Os.10441.1.S1_at	7.85591	48.3639	3.86109	8.57926	22.8399	35.337
Os.10442.1.S1_at	11471.7	12494.5	11790	13665.4	13101.5	12863.9
Os.10442.1.S2_at	126.823	94.5764	112.93	141.935	71.4017	84.1426
Os.10443.1.S1_at	439.36	609.892	279.444	397.804	376.481	473.864
Os.10444.1.S1_at	28.3005	27.4811	38.2053	69.7154	42.1555	30.193
Os.10446.1.S1_at	50.5699	49.401	54.8958	87.8318	43.099	26.5724
Os.10447.1.S1_at	7267.92	6550.07	7120.98	4179.59	4737.74	5173.67
Os.10449.1.S1_a_at	611.586	551.544	695.144	229.468	375.889	444.813
Os.10450.1.S1_at	3527.69	3239.26	3636.79	2447.63	2582.36	2924.66
Os.10451.1.S1_at	1887.67	1981.66	2186.09	1727.76	1856.66	1865.91
Os.10451.2.S1_at	878.615	845.05	960.206	710.314	788.26	703.77
Os.10452.1.S1_at	354.024	337.337	336.469	267.941	324.309	298.39
Os.10453.1.S1_at	6068.48	5803.86	6244.99	6584.84	5998.06	5869.54
Os.10454.1.S1_a_at	5362.27	4462.2	5560.04	3106.71	2699.05	3702.61
Os.10455.1.S1_at	185.945	235.673	148.9	372.163	370.083	322.51
Os.10456.1.S1_at	62.2469	47.3013	70.064	107.297	64.8173	41.2047
Os.10457.1.S1_at	957.026	988.122	878.691	885.461	958.345	995.661
Os.10458.1.S1_at	1386.92	1482.52	1485.13	1344.41	1499.63	1482.3
Os.10459.1.S1_at	46.7989	44.4729	49.7959	166.681	40.9052	47.344
Os.10460.1.S1_at	786.675	882.956	879.215	681.61	523.211	680.906
Os.10464.1.S1_at	593.762	583.486	594.278	1629.62	1772.09	1574.61
Os.10465.1.S1_at	1236.34	1133.77	1200.4	1379.87	1519.63	1393.07
Os.10466.1.S1_at	3949.92	4117.96	4283.89	4621	4482.82	5388.89
Os.10468.1.S1_at	342.55	390.107	384.526	233.267	160.079	412.932
Os.10469.1.S1_at	2623.94	2582.07	2395.1	2327.98	2384.46	2159.76
Os.10470.1.S1_s_at	5824.99	5266.02	6072.22	7620.36	7571.58	7023.1
Os.10471.1.S1_a_at	4258.21	4277.19	4518.36	5062.52	4740.72	4266.37
Os.10472.1.S1_a_at	1524.49	1286.29	1438.89	1552.15	1692.98	1945.68
Os.10472.1.S1_at	827.435	903.149	979.864	736.203	856.06	777.315
Os.10472.2.S1_x_at	1281.49	1270.74	1413.72	1490.84	1471.15	1155.35
Os.10473.1.S1_at	665.437	850.637	710.786	554.705	645.656	678.54
Os.10474.1.S1_s_at	265.191	355.171	341.632	238.351	256.658	383.054
Os.10475.1.A1_at	1103.22	1182.62	1277.56	851.181	1085.49	904.085
Os.10475.1.S1_at	95.6262	64.8092	54.0677	116.926	76.0895	101.26
Os.10476.1.S1_at	2291.59	2312.26	2431.34	1734.86	1531.94	1762.39
Os.10477.1.S1_a_at	545.348	535.144	637.19	197.062	307.687	311.326
Os.10477.1.S1_at	1904.99	1602.25	1748.03	535.178	613.114	584.518
Os.10477.2.S1_x_at	328.725	257.652	262.494	143.646	130.898	117.487
Os.10478.1.S1_at	657.255	765.873	614.742	601.168	435.149	536.909
Os.10482.1.S1_at	2.12623	8.22971	23.3858	3.53691	20.1739	11.8738
Os.10483.1.S1_at	5444.84	4530.63	5199.57	4120.02	4099.06	3574.93
Os.10486.1.S1_at	23051.2	23565.5	25823.3	20561.4	19559.6	17260.1
Os.10487.1.S1_at	1019.46	1048.37	1153.52	1270.39	1290.08	1173.29
Os.10488.1.S1_at	1743.8	1558.52	1561.47	1122.38	1474.63	1293.23
Os.10489.1.S1_at	967.636	907.709	885.794	574.841	681.906	729.238
Os.10490.1.S1_at	3067.65	2918.22	2699.33	3831.23	3521.38	3157.84
Os.10491.1.S1_at	234.074	282.86	158.555	233.425	319.522	286.068
Os.10492.1.S1_at	1018.5	1062.86	967.073	893.29	815.401	764.793
Os.10493.1.S1_at	1585.89	1558.53	1547	2642.93	2858.38	2133.6
Os.10494.1.S1_at	8.88253	3.94776	36.3725	5.37387	9.24919	8.92999
Os.10495.1.S1_at	4222.09	3649.14	3765.33	3403.99	3557.3	3358.39
Os.10496.1.S1_at	6118.85	6282.03	6096.22	7432.48	6969.23	6404.02
Os.10496.2.S1_x_at	5561.13	5655.13	6231.93	7171.02	6429.43	6277.59
Os.10497.1.S1_s_at	13.0099	1.55005	2.01331	2.98953	28.1164	14.5559
Os.10498.1.S1_at	2926.16	2760.01	3068	2601.19	2605.82	2690.37
Os.10499.1.S1_at	1717.94	1559.08	1187.05	1284.24	1298.82	1228.08
Os.10500.1.S1_at	774.192	676.386	743.104	471.288	638.696	716.182
Os.10501.1.S1_at	4381.72	4346.37	4492.16	3974.98	3411.53	3378.18
Os.10502.1.S1_at	2389.31	1957.76	2178.55	1546.3	1841.52	2000.99
Os.10503.1.S1_at	25416.7	24036.5	26524.8	23217.6	19562.2	21116.2
Os.10504.1.S1_at	1699.26	1304.76	1593.1	1339.36	934.241	1677.75
Os.10505.1.S1_a_at	2310.88	2230.45	1930.17	1938.33	2106.28	1691.73
Os.10505.1.S1_at	2112.38	2235.06	1977.38	1544.87	2211.95	2176.29
Os.10505.1.S2_a_at	719.952	814.607	792.323	651.909	892.541	737.805
Os.10505.2.S1_at	87.5078	91.5443	65.2409	78.6288	34.8204	76.9358
Os.10506.1.S1_at	71.9645	88.55	100.624	103.314	72.9696	66.8014
Os.10507.1.S1_at	136.809	204.85	220.363	349.67	573.59	248.755
Os.10509.1.S1_at	922.614	936.487	822.649	687.725	717.681	867.631
Os.10509.2.S1_x_at	131.821	135.59	120.276	181.783	167.167	120.942
Os.10510.1.S1_at	202.638	208.98	209.655	86.7784	255.247	199.181
Os.10512.1.S1_at	11746.7	10098.1	11454	8695.73	8195.3	9718.75
Os.10514.1.S1_at	6199.35	5725.86	5698.04	4947.71	4815.29	4473.07
Os.10515.1.S1_at	120.322	113.283	105.026	82.7464	74.7909	87.4118
Os.10515.1.S1_s_at	289.785	285.527	262.921	221.791	263.614	219.81
Os.10518.1.S1_at	1391.27	1356.54	1243.82	1175.38	1118.13	1281.46
Os.10521.1.S1_at	264.659	389.277	403.187	933.901	935.013	885.797
Os.10522.1.S1_at	175.429	208.075	160.743	289.557	239.306	157.42
Os.10522.2.S1_at	9015.34	8676.62	8419.51	10414.6	10737.9	8208.18
Os.10522.2.S1_x_at	10447.7	10204.8	9184.99	11393.6	11113.7	8837.87
Os.10523.1.S1_at	25.2274	18.7838	36.9708	18.7976	73.9396	46.8846
Os.10524.1.S1_x_at	19011.5	18700.6	20198	21731.7	17404.5	17844.9
Os.10524.2.S1_at	2083.88	2025.77	1884.59	1568.52	1861.43	2037.67
Os.10525.1.S1_at	5.43575	5.01028	4.40119	55.616	33.6949	14.9983
Os.10526.1.S1_a_at	5049.42	4942.81	4855.11	4890.03	5150.74	4704.45
Os.10527.1.S1_a_at	75.6336	55.1844	14.8297	72.5049	22.6888	58.0696
Os.10527.1.S2_a_at	102.505	84.2519	112.613	76.446	52.1578	52.7386
Os.10527.1.S3_a_at	1180.81	1194.14	1107.3	823.312	903.631	995.375
Os.10528.1.S1_s_at	53.5982	60.7715	82.5569	121.648	111.074	73.1995
Os.10529.1.S1_s_at	355.668	330.857	412.742	314.046	296.409	310.839
Os.10530.1.S1_at	641.106	540.117	602.987	609.907	633.066	726.363
Os.10531.1.S1_at	3539.25	3378.36	3594.52	3391.37	3263.47	3552.03
Os.10532.1.S1_s_at	1506.68	1617.31	1568.09	1656.11	1767.79	1616.52
Os.10533.1.S1_at	42.906	4.94902	5.9279	16.2759	10.9073	7.22221
Os.10534.1.S1_at	64.0107	76.52	52.586	6.89248	84.7203	53.7513
Os.10535.1.S1_at	50.7923	5.69021	3.42109	7.33021	32.7127	50.792
Os.10536.1.S1_at	70.5224	69.8363	58.4545	112.53	118.006	68.2198
Os.10537.1.S1_at	3061.71	3445.01	2912.27	2934.3	3272.35	3376.77
Os.10539.1.S1_at	19.5429	1.47788	28.0241	6.86128	5.16029	2.77832
Os.1054.1.A1_at	247.156	343.222	222.125	566.519	738.908	349.611
Os.10541.1.S1_at	29.0383	8.78802	2.74028	14.0997	5.31145	34.0948
Os.10542.1.S1_at	527.533	463.151	460.483	438.019	354.862	465.493
Os.10542.1.S1_s_at	1002.04	947.49	1030.08	779.052	882.235	880.142
Os.10542.2.S1_at	100.775	64.324	104.604	86.8667	83.1166	85.2568
Os.10543.1.S1_at	877.819	669.78	842.037	605.247	666.261	760.346
Os.10544.1.S1_at	221.604	200.968	187.704	216.809	226.98	246.205
Os.10544.1.S2_at	1115.23	1065.44	1171.5	913.448	871.659	1144.09
Os.10545.1.S1_at	1233.06	1272.73	1334.93	1963.99	1973.24	1951.02
Os.10546.1.S1_s_at	627.28	852.272	683.897	1399.74	1359.78	1371.21
Os.10547.1.S1_at	1963.79	1700.68	1818.49	1330.95	1496.55	1779.03
Os.10548.1.S1_s_at	60.6244	73.7496	8.11686	210.234	260.909	57.6833
Os.10548.2.S1_at	35.4247	1.91997	11.7629	69.6409	45.4024	20.7292
Os.10549.1.S1_at	1859.26	1629.11	2034.48	1146.05	1133.15	1279.95
Os.10550.1.S1_at	10.7709	14.8976	15.5163	29.8785	16.2414	15.8717
Os.10550.1.S1_x_at	8.45633	12.5451	6.62677	18.5226	15.7653	20.6962
Os.10551.1.S1_at	609.307	574.498	885.043	1109.43	1159.7	1354.84
Os.10552.1.S1_at	1709.43	1713.56	1816	1476.11	1469.4	1811.9
Os.10553.1.S1_s_at	2042.88	1804.08	1770.44	1796.04	1930.98	1785.61
Os.10555.1.S1_a_at	6399.37	5794.84	6160.54	3465.77	3180.41	3560.72
Os.10556.1.S1_at	250.584	768.295	535.071	2285.38	2231.93	2049.28
Os.10557.1.S1_at	1334.72	1331.51	1331.34	1155.51	1302.05	1372.05
Os.10560.1.S1_at	612.621	608.384	671.967	422.896	385.601	571.597
Os.10561.1.S1_at	1722.06	1824.43	1732.29	1507.29	1562.27	1943.92
Os.10564.1.A1_at	156.058	116.964	137.65	104.278	90.3954	71.2417
Os.10566.1.S1_at	6530.46	6715.18	7017.5	7411.14	7070.46	8756.72
Os.10568.1.S1_at	1536.29	1419.52	1568.85	1708.63	1907.86	1515.05
Os.10570.1.S1_at	2.23398	14.9767	5.30627	79.5498	124.852	211.14
Os.10571.1.S1_at	16.4725	30.6263	2.63513	57.3923	19.7924	17.2146
Os.10572.1.S1_at	6869.05	6010.03	5707.7	6361.44	6134.58	6726.47
Os.10574.1.S1_at	64.9666	42.1809	55.0576	78.1602	73.3588	65.5104
Os.10575.1.S1_at	653.401	581.94	585.783	608.537	451.313	581.206
Os.10576.1.S1_at	10.0246	38.7695	35.1364	113.985	185.026	78.1273
Os.10577.1.S1_x_at	1339.83	1500.47	1419.38	1465.01	1170.83	1070.92
Os.10578.1.A1_at	1095.79	1048.7	1029.9	947.366	981.526	861.571
Os.10579.1.S1_at	1713.23	1939.63	1656.13	484.154	464.998	715.898
Os.10580.1.S1_at	2402.63	2031.32	2119.09	2368.04	2196.67	2161.13
Os.10581.1.S1_x_at	60.3556	63.771	87.371	160.721	146.833	46.1421
Os.10583.1.S1_at	1584.65	2057.84	1373.58	5892.71	5656.99	2871.13
Os.10583.1.S1_s_at	1793.82	2505.58	1573.48	6372.83	6919.83	3680.43
Os.10585.1.A1_at	803.638	804.878	931.379	773.513	784.002	857.396
Os.10585.1.A1_x_at	1149.2	1116.65	1204.6	920.927	1128.24	1185.25
Os.10590.1.S1_at	3.3761	29.8009	8.27916	40.195	52.0127	5.08175
Os.10590.1.S1_s_at	3.28833	2.39213	3.27378	25.1828	8.72074	8.62778
Os.10591.1.S1_at	147.795	143.104	113.293	74.3159	173.383	251.629
Os.10592.1.S1_at	2183.52	2269.97	2235.43	2196.83	2377.26	2503.25
Os.10593.1.S1_at	4224.31	4122.16	4368.88	4864.13	4935.65	4849.18
Os.10594.1.S1_at	3334.99	2745.39	3036.31	2415.67	2291.43	2449.34
Os.10595.1.S1_at	3632.55	2895.96	3103.68	2707.88	2875.84	2821.08
Os.10595.2.S1_at	70.9115	62.4044	45.2668	17.1566	78.4029	78.4914
Os.10595.3.S1_x_at	91.304	74.9033	62.734	15.0687	103.487	32.9937
Os.10596.1.S1_at	0.772386	25.9643	53.9162	8.52776	1.07002	19.9111
Os.10597.1.S1_at	251.985	233.374	301.893	847.126	932.052	2468.19
Os.10598.1.S1_at	8497.52	8554.99	8645.08	11405.6	10081.7	11359.4
Os.10599.1.S1_x_at	608.652	735.857	695.772	547.977	565.562	416.975
Os.106.1.S1_at	3166.05	2582.19	2958.71	2925.61	2408.2	2746.68
Os.10600.1.S1_a_at	2233.66	2124.69	2266.06	2176.27	2657.5	2075.8
Os.10603.1.S1_at	2076.58	2023.35	2045.7	2202.3	2098.22	2076.56
Os.10604.1.S1_at	1194.96	1160.53	1227.47	1057.87	1212.07	1035.59
Os.10604.1.S2_at	2479.56	2653.07	2450.66	2380.59	2425.39	2544.29
Os.10606.1.S1_a_at	4385.94	3840.73	4388.26	3258.19	3451.81	3463.53
Os.10606.3.S1_at	30.6092	22.2683	21.8087	19.9999	6.49659	26.056
Os.10606.3.S1_x_at	126.458	152.638	110.335	219.467	134.323	191.569
Os.10607.1.S1_at	4189.59	4485.91	4416.78	3531.27	3911.86	4467.96
Os.10609.1.S1_at	8590.95	8866.47	7826.42	9778.81	9459.35	8713.69
Os.10611.1.S1_at	588.174	606.332	619.082	481.47	800.451	803.613
Os.10612.1.S1_at	1655.75	1364.26	1660.89	1716.07	1860.99	1681.59
Os.10613.1.S1_at	7575.8	8103.43	7831.53	7886.07	8542.44	8079.14
Os.10614.1.S1_at	494.07	474.373	509.795	583.328	585.447	632.07
Os.10615.1.S1_s_at	10002.8	11289.7	9308.86	13321.6	16301.5	9101.37
Os.10615.1.S1_x_at	5022.65	5604.42	4740.77	6951.64	8171.31	4895.11
Os.10615.2.S1_at	8.27637	11.0079	8.49268	25.033	10.518	13.1724
Os.10616.1.S1_a_at	3441.34	3817.55	3223.01	3607.61	3865.15	4087.07
Os.10616.2.S1_x_at	2272.75	2051.13	2321.39	2863.63	2552.33	2664.88
Os.10617.1.S1_at	8337.34	10729.8	8933.81	15846.2	14788.5	12780.8
Os.10618.1.S1_s_at	9340.53	9360.54	8251.3	7016.13	6391.66	6671.77
Os.10619.1.S1_at	2.19891	2.83799	6.01804	44.0228	5.04301	2.70429
Os.10619.1.S2_at	443.86	515.263	556.244	429.377	344.297	742.314
Os.10620.1.S1_at	4113	3016.95	4340.42	602.201	530.299	931.23
Os.10620.2.S1_at	160.585	154.094	173.003	107.894	38.9077	46.7244
Os.10621.1.S1_at	0.999207	16.8786	12.9416	3.99827	1.01797	4.38498
Os.10623.1.S1_x_at	1255.86	1270.64	920.094	1082.68	1095.15	1233.44
Os.10623.2.S1_a_at	2358.97	2853.87	2342	2532.62	2474.45	2486.65
Os.10625.1.A1_at	1.68935	7.10939	1.84293	6.63889	6.57096	1.65087
Os.10626.1.S1_at	34.1982	19.6754	6.69508	27.1557	14.901	22.3447
Os.10626.4.A1_s_at	27.4569	53.7967	2.67748	4.3327	34.5197	25.5267
Os.10627.1.S1_a_at	24.3298	25.5354	35.9237	26.5969	1.39573	23.7662
Os.10628.1.S1_at	559.945	544.262	678.507	785.498	686.356	791.598
Os.10631.1.S1_at	40.6662	8.38506	51.4439	54.5984	41.2383	26.2543
Os.10633.1.S1_at	4369.76	4384.63	4858.94	4286.35	4451.47	4779.67
Os.10635.1.S1_s_at	2977.57	2200.78	2234.94	1302.45	1724.47	1581.13
Os.10636.1.A1_at	221.07	269.998	253.753	133.291	317.075	358.586
Os.10636.2.A1_x_at	199.061	188.507	178.058	187.622	255.632	262.659
Os.10644.1.S1_at	7.52733	29.4948	43.0031	113.86	88.2949	40.6854
Os.10645.1.S1_x_at	7.52981	3.79385	25.2591	6.96862	31.9666	22.7383
Os.10646.1.S1_at	899.87	917.696	865.073	752.552	710.536	740.458
Os.10647.2.S1_at	300.341	295.124	277.013	210.041	367.728	333.908
Os.10650.1.S1_at	124.015	148.145	87.2499	70.6004	50.9611	33.7145
Os.10651.1.S1_at	11.938	28.0805	46.7671	72.5571	9.239	28.7169
Os.10652.1.S1_at	73.6396	23.1236	119.695	21.4107	139.816	49.1428
Os.10654.1.S1_s_at	362.647	339.431	255.128	249.468	314.531	204.613
Os.10655.1.S1_at	7954.04	7656.24	7692.83	6397.91	6590.8	6244.64
Os.10656.1.S1_at	733.021	766.563	725.152	686.933	680.496	609.689
Os.10657.1.S1_at	3.23687	6.06225	3.60391	2.99144	2.33542	3.88451
Os.10659.1.S1_at	3.4836	9.91484	9.53657	465.886	367.84	391.519
Os.10659.1.S1_s_at	5.00443	10.5407	9.66136	1037.95	1112.68	1170.14
Os.10660.1.S1_at	54.5802	107.89	71.0368	65.1056	83.1917	71.2556
Os.10662.1.S1_at	413.386	531.049	435.058	715.354	959.203	516.327
Os.10663.1.S1_at	10.8948	35.1526	25.4172	75.7587	4.51804	25.6218
Os.10664.1.S1_at	2808.91	2615.78	2495.27	3955.15	3482.73	2703.4
Os.10665.1.S1_at	1283.14	1367.59	1288.51	962.373	1097.37	1145.86
Os.10666.1.S1_at	2167.79	2051.11	2019.49	1830.37	1715.62	1923.96
Os.10667.1.S1_at	138.418	92.238	224.389	67.528	167.076	83.9577
Os.10669.1.S1_at	243.852	265.72	278.284	246.126	275.445	273.222
Os.10671.1.S1_at	29250.5	31821.9	27888.3	35687.8	41335	34849.5
Os.10672.1.S1_at	3796.49	3626.41	3439.99	3612.74	3799.63	3904.41
Os.10673.1.S1_at	10161.5	10071.9	10647.4	8069.29	7415.32	8367.56
Os.10674.1.S1_at	1771.81	1861.91	1713.55	1898.07	1763.15	1973.86
Os.10675.1.A1_at	479.837	318.168	300.417	224.178	406.84	305.76
Os.10676.1.S1_a_at	3608.38	3011.17	3145.72	2493.92	2451.88	2462.12
Os.10677.1.A1_at	1623.54	1657.45	1609.84	1329.98	1397.44	1420.48
Os.10677.2.S1_at	257.675	288.46	353.271	216.354	254.943	247.209
Os.10678.1.S1_at	3.19443	1.59924	4.20646	2.83916	1.5633	3.47654
Os.10679.1.S1_at	5659.63	5460.92	5368.1	6542.91	5027.25	5002.12
Os.10680.1.S1_at	1052.87	1114.81	1169.68	1367.72	1496.43	1467.85
Os.10681.1.S1_at	400.524	358.158	391.837	378.519	345.72	346.388
Os.10682.1.S1_at	2.68651	46.6042	33.4779	81.3784	39.7873	503.285
Os.10683.1.A1_s_at	1204.64	1128.66	1204.51	1241.02	1176.33	1161.94
Os.10684.1.S1_at	2443.97	2756.62	2816.43	2494	2579.2	2514.96
Os.10686.1.S1_at	422.944	481.816	428.598	406.689	478.368	556.969
Os.10688.1.S1_at	38.2481	45.7223	35.8921	70.9648	33.7267	37.9035
Os.10689.1.S1_at	273.202	300.291	392.53	187.787	280.786	213.192
Os.10691.1.S1_at	3715.06	3893.74	3912.36	3776.04	3931.94	3634.89
Os.10693.1.S1_at	303.75	314.198	342.466	410.601	402.977	483.935
Os.10693.2.S1_at	4220	3936.71	4225.49	3841.24	3867.89	3699.65
Os.10695.1.S1_at	178.436	283.128	185.046	156.177	211.909	256.418
Os.10695.1.S1_s_at	515.698	619.584	543.698	537.389	655.433	664.072
Os.10696.1.S1_at	19505.3	19592.2	19506.2	30194.3	29938.6	24838.3
Os.10698.1.S1_s_at	11.356	9.98924	9.01932	34.5579	15.4064	4.26641
Os.1070.1.S1_at	1488.26	1519.6	1544.56	2166.31	2036.38	1895.18
Os.10700.1.S1_at	2014.09	2040.55	2123.01	3342.49	3374.3	2960.61
Os.10701.1.S1_at	393.649	490.174	481.744	1656.55	2349.67	953.094
Os.10703.1.S1_a_at	4842.31	5081.3	4832.58	4693.03	4726.28	4492.26
Os.10703.2.S1_x_at	7098.52	5192.89	6774.9	5413.92	6201.03	5676.27
Os.10705.1.S1_at	4330.58	4291.45	3757.38	3384.69	4160.39	4693.8
Os.10706.1.S1_a_at	242.481	350.831	353.694	301.318	359.399	288.331
Os.10707.2.S1_at	25.3187	7.04321	23.4918	3.6201	25.6298	10.6386
Os.10707.2.S1_x_at	316.786	251.98	309.23	418.553	307.703	270.258
Os.10707.3.S1_x_at	2317.26	2370.54	2308.19	1799.58	1537.68	1633.08
Os.10708.1.S1_a_at	1605.99	1580.19	1550.33	1019.82	1237.43	1285.4
Os.10708.1.S1_at	4647.01	4465.51	4677.08	3465.76	3471.37	3645.6
Os.10708.2.S1_at	263.706	289.566	209.257	168.461	256.301	281.159
Os.10709.1.S1_at	1224.62	1154.1	1288.38	656.366	718.474	929.026
Os.1071.1.S1_at	9180.31	8941.93	8989.42	7123.75	6459.4	6724.8
Os.10713.1.S1_at	103.957	80.1051	120.063	111.144	79.4949	134.133
Os.10714.1.S1_s_at	1533.91	1274.81	1521.7	1713.52	2202.7	1553.96
Os.10715.1.S1_a_at	1132.6	1345.64	999.897	1228.6	1157.65	1290.22
Os.10716.1.S1_at	125.125	162.867	107.007	45.893	111.317	98.2579
Os.10719.1.S1_at	886.319	1080.76	872.039	710.719	735.906	741.133
Os.10721.1.S1_at	3.28354	18.7125	3.84818	260.576	303.679	338.365
Os.10723.1.S1_at	21.3127	44.8924	45.2228	4.09089	12.6641	3.66273
Os.10725.1.S1_at	71.7208	42.1132	50.0653	34.8053	30.327	47.1937
Os.10726.1.S1_a_at	681.317	614.255	546.122	481.651	670.307	650.378
Os.10726.2.S1_at	262.296	301.942	427.613	196.959	263.076	338.317
Os.10726.2.S1_x_at	597.141	612.53	584.927	400.057	484.785	824.2
Os.10727.1.S1_at	3863.24	4471.51	3578.68	4319.03	4025.26	3775.19
Os.10728.1.S1_at	288.143	243.623	251.354	1237.49	1452.45	584.445
Os.10729.1.S1_at	20.836	36.538	43.0615	97.744	23.4049	22.2727
Os.10731.1.A1_a_at	955.795	903.006	784.207	860.28	801.405	917.648
Os.10731.1.A1_at	34.2127	26.7818	58.6963	76.214	42.0575	71.2999
Os.10731.2.A1_at	31.9764	13.8215	25.3036	26.8897	4.33216	28.6826
Os.10732.1.S1_s_at	13879	14923.9	13852.3	12970.1	13178.9	12737.4
Os.10733.1.S1_at	209.091	239.017	216.451	88.7557	170.186	85.4665
Os.10734.1.S1_at	316.209	284.883	400.049	470.708	383.542	411.114
Os.10735.1.S1_at	581.526	581.24	551.534	903.403	874.702	883.172
Os.10736.1.S1_at	14506.8	12398.4	13893.7	8429.68	8073.74	10102.7
Os.10737.1.S1_at	146.415	137.215	152.77	82.4488	145.344	103.622
Os.10742.1.S1_at	6393.83	8244.4	6888.49	6577.14	7675.72	6872.36
Os.10743.1.S1_at	2864.26	2840.65	3322.64	3799.92	3820.97	3805.91
Os.10745.1.S1_at	1261.66	1299.64	1455.15	1077.94	1212.86	1465.02
Os.10746.1.S1_a_at	83.2348	124.548	90.4969	301.057	281.581	287.877
Os.10747.1.S1_s_at	558.048	517.625	486.568	534.196	675.14	571.767
Os.10748.1.S1_at	384.365	369.251	431.363	303.423	246.213	282.644
Os.10750.1.S1_at	4471.15	4630.87	4280.05	3811.18	4095.34	4079.28
Os.10751.1.S1_at	2723.75	2449.78	2747.25	2491.82	2679.73	2278.68
Os.10753.1.S1_a_at	442.044	500.068	493.478	305.829	341.909	326.734
Os.10753.1.S2_a_at	1942.3	1623.19	1772.77	1595.23	1525.72	1225.91
Os.10754.1.S1_at	1433.64	1396.08	1296.42	1421.89	1535.8	1268.8
Os.10755.1.S1_at	1732.48	1653.01	2034.94	1897.2	1984.01	1828.64
Os.10756.1.S1_at	2764.6	2949.29	3150.27	2256.46	2293.17	2796.14
Os.10758.1.S1_a_at	1683	1706.91	1588.72	1533.17	1620.81	1666.11
Os.10759.1.S1_at	3136.06	2954.57	2964.72	3154	3024.95	3244.62
Os.10760.1.S1_at	7.90753	10.4415	9.37947	78.22	7.13799	14.2107
Os.10761.1.S1_at	2856.01	2904.8	2826.83	2672.52	2722.98	2524.17
Os.10763.1.S1_at	627.776	567.701	366.302	601.328	727.944	745.622
Os.10763.2.S1_x_at	595.493	576.276	621.331	620.318	541.243	489.135
Os.10765.1.S1_at	3144.26	3157.76	4189.34	3131.04	3131.72	3082.11
Os.10766.1.A1_at	3434.83	3403.68	3322.64	3329.53	3422.59	3830.45
Os.10767.1.S1_at	3801.28	2972.33	3216.61	4353.56	4423.56	4099.61
Os.10767.2.S1_x_at	366.517	384.831	404.429	264.491	362.352	404.201
Os.10772.1.S1_at	187.256	153.421	109.299	903.741	972.783	303.074
Os.10772.1.S1_x_at	81.7204	81.2688	60.9619	946.691	1030.23	234.29
Os.10774.1.S1_at	5885.68	5513.05	5855.49	6488.53	6004.09	5626.82
Os.10776.1.S1_at	4187.58	4106.66	3975.48	3750.04	3181.02	3171.21
Os.10778.1.S1_at	1251.38	1199.75	1315.63	964.957	1032.68	1017.29
Os.10779.1.S1_at	2345.14	2385.26	2190.59	2107.27	2163.77	1936.77
Os.10781.1.S1_at	7183.56	7058.31	6785.67	7676.02	7856.76	7448.69
Os.10783.1.S1_at	3903.28	3831.4	3986.08	3820.77	3613.51	3409.84
Os.10783.2.S1_x_at	1908.1	1662.56	1578.14	1552.09	1385.2	1754.63
Os.10784.1.S1_at	4579.49	3960.84	3949.24	8209.24	8087.66	5868.11
Os.10785.2.S1_at	46.3291	88.1145	59.4986	111.739	89.2084	87.5715
Os.10785.3.S1_at	357.688	273.54	292.801	92.3218	100.032	52.46
Os.10785.4.S1_s_at	1550.71	1926.91	1642.8	1619.49	1761.9	1867.18
Os.10786.1.S1_at	2860.7	2544.26	2925.01	2665.75	2772.21	3164.3
Os.10787.1.S1_at	9973.99	9080.73	9543.41	9956.52	9386.97	8804.18
Os.10790.1.A1_at	177.59	111.409	197.646	169.121	138.714	146.708
Os.10792.1.S1_at	1296.77	1376.63	1400.48	1123.33	1187.76	1244.73
Os.10794.2.S1_at	273.062	308.769	230.908	239.078	271.264	275.841
Os.10794.2.S1_x_at	1394.51	1143.68	1297.92	1220.59	1132.2	1182.9
Os.10796.1.S1_at	155.469	161.669	187.883	124.63	138.652	146.14
Os.10797.1.S1_at	223.076	280.219	223.776	516.982	806.311	305.99
Os.10798.1.S1_at	647.649	804.558	748.477	1157.02	1335.6	976.435
Os.10799.1.S1_at	637.274	773.62	553.477	1152.75	1218.47	940.253
Os.10800.1.S1_at	19563.2	19801.3	19652.1	26240.4	24064.2	19337.3
Os.10801.1.S1_a_at	451.431	502.522	436.814	241.903	462.654	557.11
Os.10803.1.S1_at	109.934	92.4059	124.356	47.6216	128.044	31.2188
Os.10803.1.S2_at	1611.29	1713.36	1766.47	1823.76	1727.95	1870.88
Os.10804.1.S1_at	2576.78	2354.86	2268.41	2321.97	2295.37	2726.07
Os.10805.1.S1_at	3296.2	3396.81	2909.72	2798.06	2484.45	2695.72
Os.10806.1.S1_at	4598.91	4523.38	4498.4	4727.36	4806.95	4980.85
Os.10808.1.S1_at	192.441	297.222	277.791	197.657	189.417	273.957
Os.10810.1.S1_at	2760.25	2200.04	2931.2	2354.45	2697.52	2135.73
Os.10811.1.S1_at	32.0282	55.5052	10.0308	61.5486	17.1539	38.7957
Os.10813.1.S1_at	29.0805	41.2695	40.0562	5.8066	32.6227	36.0592
Os.10814.1.S1_a_at	3288.69	3337.7	3278.83	3546.27	3322.77	3371.19
Os.10815.1.S1_at	1571.05	1496.98	1516.75	1343.7	1407.42	1396.59
Os.10816.1.S1_at	1021.48	1255.62	1017.27	718.483	726.757	952.349
Os.10817.1.S1_a_at	2773.73	2763.28	2753.64	2501.53	2547.08	2916.03
Os.10817.3.S1_x_at	530.483	374.719	532.497	510.548	518.387	590.731
Os.10818.1.S1_at	2227.97	1910.87	2103.4	1475.75	1540.24	1700.91
Os.10819.1.S1_x_at	7783.78	7140.31	8073.75	6054.77	5838.03	6341.93
Os.1082.1.S1_a_at	9166.56	7737.69	8806.51	10017.8	9564.28	8572.91
Os.1082.1.S1_at	6061.9	7214.5	5963.19	7486.14	7927.97	7147.29
Os.1082.1.S1_x_at	6191.4	7071.88	6047	7702.71	7518.37	6968.7
Os.1082.2.S1_at	6997.38	8345.26	7479.99	9099.85	9337.3	8375.04
Os.10820.1.S1_at	676.399	704.197	699.44	784.61	893.1	825.399
Os.10821.1.S1_at	2398.44	2405.37	2513.42	2414.44	2543.49	2930.96
Os.10822.1.S1_at	3867.04	3518.83	3853.57	2759.08	2678.8	3020.78
Os.10823.1.S1_x_at	27.6797	161.733	124.856	134.134	230.42	156.626
Os.10823.2.S1_at	420.829	585.316	458.551	630.472	799.151	844.136
Os.10824.1.S1_at	2132.71	1750.12	1810.68	1553.13	1439.38	1571.48
Os.10825.1.S1_at	1787.74	1685.43	1871.16	1451.77	1591.36	1765.47
Os.10826.1.S1_at	41.3405	47.2151	50.7223	5.61429	23.1534	47.3752
Os.10827.1.S1_x_at	33.2617	45.4605	95.3446	10.7371	9.12154	88.2123
Os.10828.1.S1_at	819.17	926.945	841.747	720.611	748.717	675.476
Os.10829.1.S1_at	2940.9	2519.72	2882.94	3080.51	2965.52	3057.42
Os.10829.2.S1_x_at	1701.48	1625.01	1974.31	1926.08	1753.81	1699.04
Os.10830.1.S1_at	399.557	333.831	269.238	656.382	788.842	440.072
Os.10833.1.S1_at	4712.19	4280.35	4491.37	4657.4	4492.82	4898.84
Os.10835.1.S1_at	547.327	518.216	503.575	527.925	540.692	475.603
Os.10836.1.S1_a_at	99.8031	96.9178	81.5202	94.5636	94.422	70.4878
Os.10836.1.S1_at	78.7847	117.321	153.6	189.77	161.529	122.197
Os.10836.2.S1_at	31.2566	49.0592	47.8454	107.786	21.3725	36.6301
Os.10838.1.S1_a_at	904.743	834.079	806.803	612.209	638.11	739.284
Os.10838.3.S1_at	0.923016	14.4172	45.6335	2.3363	4.29879	5.42251
Os.10839.1.S1_at	175.665	310.133	328.117	219.04	199.99	325.507
Os.10841.1.S1_at	4115.2	3514.29	3464.98	3612.56	3001.72	2614.55
Os.10842.1.S1_at	512.219	652.036	408.848	478.528	693.296	416.191
Os.10842.1.S1_x_at	7027.9	7186.46	7360.65	7071.45	6666.48	6859.03
Os.10842.2.S1_at	3167.91	3417.69	3249.93	3342.7	3236.37	3146.55
Os.10843.1.S1_at	7588.12	7691.15	7973.19	7992.73	7032.37	8846.36
Os.10844.1.S1_at	3664.76	4077.69	3834.85	3457.4	3491.49	3673.93
Os.10845.1.S1_s_at	661.783	560.578	577.26	573.121	590.655	707.577
Os.10846.1.S1_at	1466.14	1287.61	1337.63	1052.55	1005.36	1024.71
Os.10847.1.A1_at	175.452	238.381	196.106	202.799	224.638	281.646
Os.10848.1.A1_x_at	1805.34	1858.02	1627.4	1774.06	1760.39	1648.52
Os.10849.1.S1_at	287.415	350.013	328.875	554.31	485.105	755.545
Os.10850.1.S1_at	562.403	563.477	430.479	366.709	486.984	552.379
Os.10851.1.S1_at	1706.08	1761.16	1728.08	1649.08	1692.1	1757.06
Os.10852.1.S1_at	184.422	212.476	174.219	208.841	141.926	148.055
Os.10852.1.S1_s_at	3964.3	4293.49	3837.19	3429.89	3539.35	3293.25
Os.10853.1.S1_at	1225.56	1225.18	1248.62	3284.01	3152.48	5311.97
Os.10854.1.S1_a_at	190.174	209.981	168.301	175.476	184.908	185.319
Os.10854.1.S2_a_at	889.045	957.114	1052.89	885.726	827.578	896.284
Os.10854.2.S1_x_at	781.146	784.2	800.61	720.957	694.799	869.696
Os.10855.1.S1_at	77.3885	34.8814	50.5268	90.6003	45.2809	27.4452
Os.10856.1.S1_at	655.124	737.649	593.447	651.672	616.111	615.39
Os.10857.1.S1_at	1791.51	1714.44	1963.06	2797.69	2364.52	2094.69
Os.10858.1.S1_at	187.481	181.838	217.374	131.377	139.029	116.135
Os.10859.1.S1_a_at	664.396	665.15	760.322	603.937	698.818	738.204
Os.10860.1.A1_at	4.06863	5.08797	1.28067	2.9838	1.01416	3.95463
Os.10860.2.S1_at	1362.88	1821.59	1661.15	1667.43	1925.4	2217.9
Os.10861.1.S1_at	730.134	753.672	745.47	784.025	1010.17	1447.77
Os.10862.1.S1_at	25.0888	54.4296	51.3508	50.6366	18.926	205.85
Os.10864.1.S1_at	202.522	201.712	203.504	142.516	168.146	114.386
Os.10866.1.S1_at	1038.86	1022.96	1011.17	589.399	813.207	796.091
Os.10868.1.S1_at	1692.6	1509.83	1732.25	1724.84	1707.35	1679.41
Os.10869.1.S1_at	1967.4	2042.68	2385.38	2097.59	2002.94	2158.8
Os.10870.1.S1_at	48.0237	7.85566	48.9694	23.044	49.6546	51.0579
Os.10871.1.S1_at	6847.17	6965.93	7027.66	7307.75	6672.02	7255.47
Os.10872.1.S1_at	476.204	752.902	630.75	1041.18	499.415	1115.35
Os.10873.1.S1_at	5377.38	5609.91	5962.89	6416.23	6795.26	6559.64
Os.10875.2.S1_at	524.109	678.048	506.471	433.112	568.154	585.934
Os.10875.2.S1_x_at	4115.92	3693.01	3853.2	3319.53	2977.57	3371.21
Os.10876.1.S1_at	722.026	619.967	721.679	647.907	565.75	561.285
Os.10877.1.S1_at	1221.69	1077.65	1147.53	1161.79	1427.13	1325.58
Os.10878.1.S1_at	578.423	502.384	546.778	411.772	502.188	516.475
Os.10880.1.S1_at	56.8265	51.6405	61.3645	249.854	270.972	61.906
Os.10883.1.S1_at	6420.55	5775.56	5678.73	4998.1	5110.12	5235.87
Os.10884.1.S1_at	181.956	148.861	111.952	290.982	364.372	1118.66
Os.10884.2.S1_at	20.3314	24.596	56.6977	11.2712	3.61199	89.2244
Os.10885.1.S1_at	1192.85	1088.35	1084.95	1047.93	1289.64	1131.87
Os.10888.1.S1_at	37.427	32.4202	2.66217	286.511	417.923	99.8975
Os.10889.1.S1_at	7545.3	6730.56	7434.77	5828.62	5499.11	5965.06
Os.10891.1.S1_at	22.1157	30.7934	29.1977	84.3496	20.8138	17.2252
Os.10892.1.S1_at	44.3672	46.8215	57.7898	78.4748	45.8448	26.4193
Os.10894.1.S1_at	2475.57	2638.52	2525.22	3830.06	3782.2	3089.81
Os.10894.1.S1_s_at	2033.11	2219.39	2030.58	2721.14	3137.09	2479.36
Os.10895.1.S1_at	1952.41	2116.74	1822.27	2207.08	1952.54	1642.9
Os.10898.1.S1_at	541.854	439.547	459.778	343.371	476.59	463.429
Os.10899.1.S1_at	1219.3	1286.33	1027.72	847.568	975.48	906.866
Os.10900.1.S1_at	611.505	744.63	609.149	438.47	500.699	618.238
Os.10901.1.S1_a_at	12280.8	12423.2	11615.5	5960.67	5624.91	5961.35
Os.10904.1.S1_at	1951.83	2169.67	2124.5	2339.15	2089.76	2212.07
Os.10905.1.S1_x_at	210.406	177.124	215.396	242.604	194.035	261.762
Os.10905.2.S1_at	3712.08	3699.27	3494.42	3251.76	3573.5	3824.01
Os.10906.1.S1_at	2142.67	1934.36	1961.86	1597.11	1540.25	1637.38
Os.10908.1.S1_a_at	50.3053	25.705	35.8532	62.3456	7.11649	47.4516
Os.10908.4.S1_at	23.9708	70.6008	48.5628	3.58525	31.7374	30.5524
Os.10910.1.A1_at	674.391	702.492	653.489	255.304	350.666	455.187
Os.10912.1.S1_at	3268.19	3315.43	3298.62	4364.01	4390.03	3702.57
Os.10915.1.S1_at	2115.56	2200.4	2116.32	1552.11	1650.61	1789.6
Os.10916.1.S1_at	776.057	681.469	736.564	546.207	502.991	622.608
Os.10917.1.S1_at	4031.5	4132.39	4088.57	4149.62	4232.67	4600.2
Os.10918.1.S1_at	1991.31	1815.03	2044.71	1759.37	1867.76	1887.67
Os.10920.2.A1_a_at	1864.22	2377.49	1827.64	1845.85	1872.39	1896.06
Os.10922.1.S1_at	1147.81	1223.8	1215.94	1005.63	1160.38	1079.5
Os.10923.1.S1_at	349.624	285.722	336.232	277.27	195.717	235.902
Os.10924.1.S1_at	545.612	457.764	476.682	398.782	471.667	370.103
Os.10925.1.S1_at	3242.56	2892.99	3156.09	2584.52	2432.92	2719.25
Os.10926.1.S1_at	137.757	241.066	179.579	700.967	834.177	342.52
Os.10927.1.S1_x_at	895.594	829.184	1029.83	689.833	753.768	760.911
Os.10927.2.S1_at	770.167	830.5	710.103	585.601	737.43	623.315
Os.10928.1.S1_at	2338.48	2300.02	2536.03	3035.01	3239.78	2675
Os.10929.1.S1_at	5369.77	5525.95	5435.79	4191.86	4139.42	4487.63
Os.10930.1.S1_at	11.4721	2.79364	17.4357	61.6386	35.5262	2.14419
Os.10931.1.S1_at	26221.2	24010.9	27714.5	20961.2	19828.8	22640.5
Os.10932.1.A1_at	545.579	548.281	615.094	469.882	483.715	490.477
Os.10933.1.S1_at	76.285	92.3218	40.325	84.5052	124.934	108.887
Os.10934.1.S1_at	3673.36	3306.49	3737.13	3146.06	3133.52	3210.78
Os.10937.1.S1_at	2567.67	2426.98	2711.57	3607.51	3532.79	3883.4
Os.10941.1.S1_at	44.1846	7.84507	34.6548	203.937	174.478	149.591
Os.10942.1.S1_a_at	107.999	149.164	137.419	153.656	186.928	196.536
Os.10942.2.S1_x_at	1241.04	1106.48	1031.3	1042.34	1049.99	1175.66
Os.10944.1.S1_at	17.9195	4.24821	24.7786	4.61359	5.62322	16.938
Os.10946.1.S1_at	1364.73	1254.25	1408.91	840.037	1028.68	1171.49
Os.10947.1.S1_at	3520.03	3748.83	3828.19	3195.27	3104.44	3365.25
Os.10949.1.S1_at	294.03	308.951	452.092	271.329	305.011	295.327
Os.10951.1.S1_at	968.894	1040.59	1004.07	1441.09	1330.79	1377.19
Os.10952.1.S1_at	2914.82	2610.14	3143.07	3234.22	2537.78	2454.04
Os.10953.1.A1_at	1032.85	1091.7	1069.17	872.471	812.777	1020.24
Os.10954.1.S1_at	1048.73	986.068	1012.28	991.07	818.035	935.856
Os.10955.1.S1_at	5231.35	5237.16	4927.1	5778.52	5092.14	5051.94
Os.10956.1.S1_at	365.296	424.375	476.201	829.834	619.894	389.428
Os.10958.1.S1_at	1112.18	1096.29	1270.96	827.799	904.451	1110.3
Os.10959.1.S1_at	34705.3	30300.8	36804.8	37735.1	31015.4	28719.2
Os.10959.1.S2_at	26230.8	22927.3	25902.8	27228.8	24604.7	21968.7
Os.10960.1.S1_at	892.179	907.85	828.89	1292.14	1077.19	1132.05
Os.10962.1.S1_at	1451.9	1308.23	1563.76	1304.19	1206	1518.7
Os.10962.2.S1_x_at	1833.9	1761.78	2031.91	1564.7	1586.88	2072.47
Os.10963.1.S1_at	2276.08	2140.23	2336.38	1952.14	2004.4	2008.93
Os.10964.1.S1_at	424.659	439.469	387.25	249.105	320.884	339.014
Os.10968.1.S1_at	1643.63	1474.83	1497.9	1195.11	1451.09	1438.32
Os.10969.1.S1_at	1044.64	1050.38	1018.54	940.706	908.548	1082.54
Os.10970.1.S1_at	3775.16	3487.4	3976.26	3201.53	3035.64	3152.57
Os.10971.1.S1_a_at	890.821	945.199	991.83	817.362	728.212	826.744
Os.10971.1.S1_at	2577.65	2507.7	2641.6	2218.64	2440.05	2516.6
Os.10971.2.S1_at	87.1536	89.2292	84.5612	173.522	103.843	107.115
Os.10972.1.S1_at	59.0681	77.2418	52.2554	90.4255	130.539	73.1341
Os.10972.2.S1_x_at	247.081	377.994	352.259	313.08	437.42	404.916
Os.10973.1.S1_at	6689.02	6858.54	7808.31	7656.04	7272.71	7840.76
Os.10975.1.S1_at	24495.9	23083.9	24201.4	19639.7	18951.7	20594.9
Os.10976.1.A1_at	2668.24	2309.06	2810.23	2213.58	2635.14	2522.48
Os.10976.1.A1_x_at	3332.35	3326.62	3249.52	3197.54	2932.59	2801.55
Os.10977.1.S1_at	3301.82	3179.65	3153.2	3510.14	3562.42	3425.32
Os.10978.1.S1_at	16285	14264.3	17004.7	15391.1	13265.3	14204.6
Os.10979.1.S1_at	746.365	780.252	632.741	665.691	686.621	666.632
Os.10980.1.S1_at	316.341	287.383	258.143	262.88	274.985	302.596
Os.10981.1.S1_at	1026.43	1004.22	1042.09	669.776	622.096	798.644
Os.10982.1.S1_at	47.9074	19.0962	19.9729	15.3248	155.661	11.9889
Os.10983.1.S1_at	132.529	122.169	178.415	261.457	145.46	142.904
Os.10984.1.S1_at	2598.36	2669.8	2726	2738.82	2992.95	2496.16
Os.10985.1.S1_at	7758	8188.69	7760.82	6395.9	6661.75	8221.25
Os.10987.1.S1_at	1150.43	1241.86	1241.75	1306.01	1303.64	1377.37
Os.10989.1.S1_a_at	1381.83	1240.35	1130.79	1056.27	1250.33	1187.28
Os.10989.2.S1_at	6.94155	10.0665	5.0885	21.2455	13.0062	3.94547
Os.10990.1.S1_at	514.989	595.721	586.596	626.606	586.426	680.392
Os.10991.1.S1_at	1275.57	1330.7	1237.56	1522.4	1396.28	1511.5
Os.10994.1.S1_at	416.644	363.362	411.987	355.926	326.877	313.472
Os.10995.1.S1_at	3748.28	3711.26	3591.13	3841.43	3951.98	4554.44
Os.11000.2.S1_x_at	714.545	830.854	772.655	712.366	827.414	986.681
Os.11002.1.S1_at	1805.94	2000.22	1981.51	2968.15	3403.02	2785.8
Os.11003.1.S1_at	445.397	480.133	453.968	450.025	424.422	461.411
Os.11004.1.S1_at	56.1164	84.8218	79.6192	80.818	57.2512	79.0408
Os.11005.1.S1_at	6062.26	6170.09	6195.1	6280.56	5973.62	5863.3
Os.11006.1.S1_at	54.9846	45.4267	24.8589	6.8414	7.35887	33.2488
Os.11007.1.S1_at	2593.07	2289.2	2330.52	2947.98	2818.92	2240.5
Os.11008.1.S1_at	2880.57	3060.38	2946.97	2723.91	2901.07	3694.11
Os.11010.1.S1_at	6758.72	7009.1	6510.66	6115.32	6108	6510.95
Os.11012.1.S1_at	3299.73	3593.8	3008.19	2460.05	2756.97	2791.8
Os.11014.1.S1_at	787.194	847.888	742.81	750.416	864.526	791.282
Os.11015.1.S1_at	73.0787	6.4161	1.20993	4.06085	15.1758	15.5264
Os.11016.1.S1_x_at	4491.61	5000.4	4301.79	4467	4400.34	3831.43
Os.11018.1.S1_at	2410.8	2484.13	2067.32	4496.41	3762.27	3733.17
Os.11019.1.S1_at	1226.9	1116.12	1157.38	1467.09	2119.74	1412.5
Os.11021.1.S1_s_at	17950.4	17545.4	18707.5	18986	18234.1	18780.2
Os.11021.2.A1_at	5.65784	44.936	58.284	10.4551	8.44203	41.7092
Os.11021.2.S1_x_at	8377.75	8276.59	7960.35	9225.6	8417.74	9146.88
Os.11022.1.S1_at	912.31	930.518	960.716	801.969	821.443	1008.84
Os.11022.1.S1_x_at	1020.39	869.701	775.034	621.832	718.303	840.237
Os.11023.1.S1_a_at	203.821	284.056	265.412	593.33	604.614	476.093
Os.11023.1.S2_a_at	1354.44	1571.2	1465.63	2873.56	3389.34	2623.93
Os.11024.1.S1_at	2.95538	11.3617	12.6701	7.3294	2.47844	25.1596
Os.11025.1.S1_at	300.191	375.452	268.114	111.646	218.818	197.005
Os.11026.1.S1_at	11629.4	11198.9	11900.2	10769.5	10814.7	10689.1
Os.11028.1.S1_at	816.199	824.674	694.49	734.801	862.211	848.262
Os.11029.1.S1_at	7059.12	6817.06	6623.52	6896.52	7922.17	8121.28
Os.11030.1.S1_at	177.331	184.215	181.733	243.257	193.777	206.385
Os.11030.2.S1_x_at	79.1815	150.15	104.126	113.233	130.261	193.206
Os.11032.1.S1_at	2683.64	2113.93	2409.67	2867.6	2510.14	2729.3
Os.11033.1.S1_at	1315.09	1452.29	1355.88	1139.07	1160.51	1415.21
Os.11034.1.S1_at	3833.32	3421.36	3792.12	3068.33	2911.34	2981.77
Os.11035.1.S1_at	179.817	199.871	293.435	223.733	213.17	201.419
Os.11036.1.S1_at	2969.64	2806.1	2977.45	3108.93	3429.92	2870.35
Os.11037.1.S1_a_at	24422.1	23721.8	26880	17470.1	15042.5	16851.7
Os.11038.1.S1_at	9850.42	9688.48	10839.5	9851.14	9415.51	9890.44
Os.11039.1.S1_s_at	1.7873	0.747014	11.1967	74.8029	1.74965	59.2924
Os.11039.2.S1_x_at	38.0328	5.06669	51.2622	20.1208	43.3226	108.483
Os.11039.3.S1_at	0.55133	13.2604	1.1201	30.7925	4.81969	60.9512
Os.11040.1.S1_x_at	659.185	493.329	575.458	1121.67	746.675	1115.75
Os.11041.1.S1_s_at	9292.38	9051.83	9180.29	8921.99	8986.22	8550.23
Os.11042.1.S1_at	1077.28	1089.8	1015.35	2445.07	2224.25	2168.35
Os.11043.1.S1_x_at	5893.35	5984.76	5725.31	7101.59	6726.28	6490.26
Os.11043.2.S1_at	3326.11	3301.76	3256.77	3480.5	3365.37	3286.45
Os.11044.1.S1_at	126.054	186.233	113.82	221.383	190.711	183.514
Os.11045.1.S1_s_at	1446.21	1583.65	1596.74	1187.01	1389.26	1392.56
Os.11045.2.S1_s_at	2712.61	2628.32	2284.19	1898.19	1925.95	2194.2
Os.11046.1.S1_at	6.8007	11.1604	11.9948	127.106	222.74	572.471
Os.11047.1.S1_at	5.67484	6.8347	8.38833	8.346	10.3957	12.5334
Os.11048.1.A1_at	2078.7	1893.64	2280.36	1182.2	1355.06	1516.68
Os.11049.1.S1_at	9038.98	9931.91	10944.7	10391.2	11539.2	11778
Os.11053.1.S1_at	30.6519	5.34744	23.7357	31.5383	66.8986	34.6969
Os.11053.1.S1_s_at	193.221	189.789	196.439	168.321	204.461	137.442
Os.11054.1.S1_at	3178.34	3250.86	3677.85	1787.53	1995.35	2274.79
Os.11055.1.S1_at	716.359	767.57	680.814	611.532	604.641	766.33
Os.11057.1.S1_at	3135.81	3163.21	3137.89	3326.69	3127.83	2971.88
Os.11058.1.S1_x_at	284.54	231.658	276.349	360.729	396.584	433.806
Os.11059.1.S1_at	1968.38	1927.32	1726.1	1922.62	1909.56	1874.13
Os.11061.1.S1_at	747.179	617.693	654.352	476.108	587.067	562.689
Os.11062.1.S1_at	1863.04	1869.83	1831.08	1588.53	1523.58	1501.99
Os.11064.1.S1_a_at	1247.2	1143.17	1079.7	1095.63	1215.54	1412.61
Os.11064.2.S1_at	42.6106	69.3319	69.1181	105.618	56.4979	62.9721
Os.11065.1.A1_at	3.37069	1.98979	4.09107	26.6434	65.1297	21.7764
Os.11066.1.S1_at	34.811	21.8178	75.3034	3.62537	25.0858	26.9549
Os.11067.1.S1_at	5.516	62.8752	42.5808	11.6422	39.8912	27.4281
Os.11068.1.S1_a_at	7363.1	8238.07	7403.98	5671.19	5525.2	5537.42
Os.11068.3.S1_at	634.022	659.805	730.932	627.431	674.163	586.075
Os.11068.4.S1_x_at	2215.51	2199.09	2176.26	1588.98	1366.99	1433
Os.11069.1.S1_at	1737.64	1700.32	1544.67	1726.19	1739.52	1817.97
Os.1107.1.S1_at	373.591	413.483	399.828	428.889	437.668	371.31
Os.1107.2.S1_s_at	685.675	539.062	536.859	447.765	500.98	431.41
Os.11071.1.A1_at	283.757	319.84	252.696	312.864	341.501	395.668
Os.11071.1.A1_s_at	1912.4	1869.14	1818.34	1763.54	1921.17	1771.22
Os.11072.1.S1_at	403.195	391.688	385.135	294.688	312.066	329.844
Os.11073.1.S1_at	24.2324	11.1665	33.056	38.6112	7.82782	23.8514
Os.11076.1.S1_at	1057.94	1039.45	935.919	943.784	918.184	971.525
Os.11078.1.S1_a_at	48601.8	42617.4	51188.8	48518.5	42786.6	41208.3
Os.11080.1.S1_at	43.4967	5.19269	24.9589	52.8638	35.8282	21.6052
Os.11083.1.S1_at	4820.38	4347.49	5058.67	3933.4	3859.71	4060.16
Os.11084.1.S1_at	1314.74	1250.62	1274.12	1288.44	1218.76	1332.73
Os.11084.2.S1_at	493.778	447.908	474.187	343.703	465.046	496.236
Os.11084.2.S1_x_at	545.496	355.65	461.292	216.687	417.765	396.769
Os.11085.1.S1_at	117.965	118.539	110.474	164.929	135.417	101.944
Os.11087.1.A1_at	782.513	728.607	811.866	930.671	930.457	939.291
Os.11088.1.S1_at	2097.14	2270.09	2422.43	2374.98	2563.57	2445.14
Os.11089.1.S1_at	432.925	503.653	420.527	486.426	431.209	547.647
Os.11090.1.S1_at	1039.72	1053.84	995.794	1139	1005.71	1172.89
Os.11092.1.S1_at	6683.84	6945.8	6918.82	5447.15	5725.65	7044.98
Os.11093.1.S1_at	2169.79	2254.55	2122	4079.65	4669.06	3179.39
Os.11094.1.A1_at	4626.55	3679.84	4184.11	2240.79	2754.47	2372.94
Os.11096.1.S1_at	66.5988	59.1626	45.5211	71.5194	95.7358	39.6652
Os.11096.2.S1_x_at	57.228	45.1345	17.9318	27.5235	49.0466	35.5454
Os.11097.1.S1_at	2869.47	2622.51	2779.35	2243.46	2066.91	2363.71
Os.11098.1.S1_at	10301	9780.13	9942.37	12741.9	12764.1	11554.2
Os.11099.1.S1_x_at	14.2808	7.45845	2.7207	19.8026	7.42043	17.9004
Os.11099.2.S1_x_at	10.3417	11.5584	56.9581	9.99215	46.3686	57.5767
Os.11100.1.S1_at	1774.24	1737.33	1880.87	2152.44	1856.24	2460.79
Os.11101.1.S1_a_at	15302.4	15163.1	15373.5	14971.2	15569.6	13240.1
Os.11104.1.S1_at	9310.39	9208.16	9997.17	10697.5	9288.75	9290.15
Os.11106.1.S1_at	183.78	177.991	229.867	237.705	336.067	329.421
Os.11107.1.S1_at	3622.94	3948.29	4002.87	4567.59	4389.27	3826.71
Os.11109.1.S1_at	578.829	538.309	480.312	719.835	528.379	581.413
Os.11110.1.S1_at	8308.52	7171.45	8384.66	4782.54	4431.48	4823.15
Os.11111.1.S1_at	250.32	225.484	176.927	171.899	197.345	186.07
Os.11111.1.S2_at	2227.55	2124.97	2132.05	1819.82	2024.46	2075.94
Os.11112.1.S1_s_at	15.2533	7.80147	5.2805	6.35086	12.2704	8.49045
Os.11114.1.S1_at	6111.77	6539.77	6586.26	8546.93	9814.33	8210.05
Os.11115.1.S1_x_at	2535.52	2330.28	2478.99	2185.21	2084.92	2504.36
Os.11115.2.S1_at	726.926	812.713	703.226	643.012	753.293	840.321
Os.11117.1.S1_at	2114.75	1912.82	1931.63	2114.84	1939.01	1761.36
Os.11117.1.S2_at	2457.03	2674.3	2883.59	2855.07	2191.68	2300.7
Os.11118.1.S1_at	461.34	553.19	499.678	762.576	829.137	1039.43
Os.11119.1.S1_a_at	4012.41	3664.27	3629.34	3811.55	3658.56	3067.54
Os.11120.1.S1_at	33.4419	39.2105	30.0444	13.9508	15.784	84.2314
Os.11121.1.S1_at	950.223	883.359	955.383	783.123	690.561	834.418
Os.11122.1.S1_at	999.847	889.314	1011.44	414.221	466.303	569.024
Os.11123.1.S1_at	20.2812	96.0204	86.6588	168.634	241.554	130.731
Os.11124.1.S1_at	4811.77	4687.68	4771.5	4442.29	4544.86	4043.58
Os.11125.1.S1_a_at	178.178	227.898	166.503	158.559	247.238	247.192
Os.11128.1.S1_at	61.4399	25.3714	61.0511	49.4013	36.7491	52.8913
Os.11129.1.S1_at	20564.5	19597	21308.6	23781.3	20698.1	16432.4
Os.1113.1.S1_at	1585.88	1781.44	1714.9	1636.75	1652.29	1708.78
Os.11130.1.S1_at	1336.32	1141.12	1238.43	1350.19	1496.5	1427.01
Os.11132.1.S1_s_at	2184.03	1862.35	2088.31	1962.5	2088.09	2412.8
Os.11134.1.S1_at	2239.28	2306.29	2242.47	2018.84	1976.2	2062.73
Os.11136.1.S1_at	7537.93	7480.66	8337.07	10934	9741.87	10442.7
Os.11138.1.S1_a_at	575.169	629.512	535.664	494.021	599.157	573.355
Os.11138.1.S2_a_at	1571.38	1544.55	1577.45	1277.59	1469.07	1506.28
Os.11138.2.S1_x_at	1071.75	975.253	966.904	665.78	825.861	872.999
Os.11139.1.S1_at	17814.4	17904.8	18133.9	23151	20167.2	17256.5
Os.11140.1.S1_at	1909.34	1995.26	1946.91	2058.21	1793.92	1950.99
Os.11141.1.S1_at	5822.97	6812.1	6101.74	5332.75	4917.17	5715.18
Os.11142.1.S1_at	18.1251	24.4608	20.51	35.2663	30.4034	15.3604
Os.11143.1.S1_at	39.5412	45.6956	63.3416	228.435	147.624	109.378
Os.11144.1.S1_at	2994.89	2615.5	2605.01	2239.03	2163.67	2069.98
Os.11146.1.S1_at	2659.03	2208.73	2501.29	2069.67	2194.23	2057.67
Os.11146.1.S2_at	125.872	88.1948	72.7661	14.5733	56.0725	63.0065
Os.11147.1.S1_at	14.0526	76.6053	72.5317	75.2869	44.5297	26.3114
Os.11148.1.S1_at	1826.1	1639.5	1533.68	1404.8	1539.23	1330
Os.11150.1.S1_at	16114.6	14235.4	16203.9	12366.5	11162.2	11346.3
Os.11151.1.S1_a_at	4249.89	4269.71	4247.92	3900.9	3659.17	4024.45
Os.11152.1.S1_at	4241.06	4444.76	4719.46	8753.18	8263.98	6445.99
Os.11153.1.S1_s_at	280.913	308.885	253.826	214.705	235.877	222.817
Os.11154.1.S1_a_at	2.66537	2.73909	5.28348	12.1853	3.08464	1.58745
Os.11154.2.S1_x_at	8.54085	2.9044	5.48674	7.32734	2.5918	14.4637
Os.11155.1.S1_at	54.6869	75.3274	64.1293	772.956	1367.15	296.654
Os.11156.1.S1_at	112.17	135.9	98.2427	153.547	141.172	176.813
Os.11158.1.S1_at	2487.48	2454.16	2261.77	2105.42	1932.77	1727.35
Os.11159.1.S1_at	4448.61	5134.56	4439.18	5627.95	6119.37	5525.22
Os.11160.1.S1_at	836.401	823.848	856.582	766.004	820.663	843.84
Os.11160.1.S2_at	4276.65	4587.52	4380.41	4383.8	4404.49	4058.04
Os.11161.1.S1_at	106.538	235.333	202.414	286.381	247.634	235.47
Os.11164.1.S1_at	8.57498	59.2059	73.7993	26.5751	120.325	151.419
Os.11166.1.S1_s_at	1791.78	2180.22	2031.35	1862.95	1928.04	1967.5
Os.11168.1.S1_at	11592.5	13211.7	12211.3	13907.7	12286.3	13324.2
Os.11168.1.S1_x_at	14898.1	16840.7	15596.8	19308.6	16629.4	17913.1
Os.11169.1.S1_a_at	1.52712	27.8587	20.8944	140.688	240.022	137.293
Os.11171.1.S1_s_at	2315.16	2430.1	1775.19	2273.79	2368.45	2297.75
Os.11171.2.S1_x_at	4093.77	3991.15	3579.9	3480.91	3972.38	3953.23
Os.11175.1.S1_at	4039.82	3532.98	3787.74	2931.08	2987.69	2893.43
Os.11176.1.S1_at	257.863	436.268	330.839	282.616	408.99	455.565
Os.11178.1.S1_at	1255.09	1179.42	1129.33	1102.56	1075.42	1068.3
Os.11179.1.S1_at	457.766	390.568	365.503	370.901	280.369	460.907
Os.11180.1.S1_at	230.385	245.586	346.635	242.622	245.665	417.662
Os.11182.1.S1_at	1436.63	1320.95	1479.27	1686.62	1712.8	1600.13
Os.11183.1.S1_at	959.203	1153.42	809.869	868.319	1031.97	1177.64
Os.11183.1.S1_s_at	1121.38	1367.92	1005.42	957.378	1172.69	1463.2
Os.11184.1.S1_at	8204.66	7401.1	7500.46	5524.41	4817.21	5141.96
Os.11185.1.S1_a_at	5218.17	5127.23	5438.53	6178.76	5758.21	5660.25
Os.11186.1.S1_at	15739	14052.5	15009.4	12091.1	10435.4	11789.9
Os.11187.1.S1_at	46.2007	16.6394	14.5172	2.27446	21.8669	11.7833
Os.11188.1.S1_at	11782.8	11023.2	11655.4	10897.6	9865.92	10557
Os.11189.1.S1_at	250.955	220.565	239.381	210.351	248.307	266.441
Os.11189.2.S1_at	81.1139	70.8387	37.766	91.7541	57.3553	43.44
Os.11190.1.S1_at	1262.55	1072.5	1214.12	957.909	1034.19	1130.16
Os.11190.1.S1_s_at	3967.14	3330.76	3802.12	3193.88	3411.37	3698.02
Os.11191.1.S1_at	1210.64	1179.5	902.285	1370.52	1231.47	1188.07
Os.11192.1.S1_at	161.882	98.3371	100.96	18.6559	176.319	197.64
Os.11193.1.S1_at	2492.03	3434.1	3172.56	2649.11	2362.49	4433.01
Os.11194.1.S1_at	20391.6	17397	20121.4	12126.7	11096.7	13788.7
Os.11195.1.S1_at	215.903	209.921	205.974	394.797	397.037	946.373
Os.11196.1.S1_at	1685.48	1751.93	1934.8	1366.04	1495.65	1463.64
Os.11197.1.A1_at	13.3861	57.0662	11.7511	23.3505	20.5893	58.8336
Os.11197.2.S1_x_at	2160.64	2267.34	2343.69	2434.36	2440.15	2750.75
Os.11198.1.S1_a_at	1064.11	1141.3	1063.81	1483.46	1716.41	1168.74
Os.11198.3.S1_x_at	307.643	248.982	173.483	262.884	399.867	190.344
Os.1120.1.S1_at	708.663	609.792	587.361	485.972	442.479	659.754
Os.1120.1.S1_s_at	1697.54	1707.39	1736.72	1461.66	1385	1791.47
Os.11200.1.S1_at	7882.99	7687.04	8234.98	9419.34	8682.95	8551.86
Os.11202.1.S1_at	1732.58	1871.69	2008.31	3135.53	3098.43	2604.17
Os.11203.1.S1_at	100.555	67.7152	116.008	99.3774	162.224	195.522
Os.11204.1.S1_at	2328.5	2111.22	2225.92	1837.28	1757.68	1949.45
Os.11205.1.S1_at	704.367	850.15	807.104	838.952	867.896	1109.73
Os.11208.1.S1_at	214.354	171.827	257.93	180.474	246.013	232.303
Os.11210.1.S1_at	1787.16	2005.93	1846.37	2761.31	2603.71	2691.93
Os.11211.1.S1_at	2755.71	2280.76	2679.11	2264.12	2064.23	2141.07
Os.11212.1.S1_at	1.75028	13.3024	1.72486	2.21468	13.627	2.18604
Os.11213.1.S1_at	488.39	288.015	421.768	474.063	448.399	369.211
Os.11215.1.S1_a_at	84.3325	128.552	113.34	234.86	281.955	231.707
Os.11216.1.S1_at	787.333	627.833	547.651	1162.75	771.691	749.616
Os.11217.1.S1_at	1596.13	1981.11	1387.38	1127.65	1404.19	1692.82
Os.11218.1.S1_at	20.1744	12.8308	56.5063	73.1423	46.8814	1011.24
Os.11219.1.S1_at	2467.12	1943.72	2018.57	1841.09	1699.43	1576.93
Os.11220.1.S1_at	1523.1	1590.21	1699.9	1264.65	1517.39	1583.16
Os.11221.1.S1_at	1259.54	1057.03	1218.66	1128.39	1004.13	1075.24
Os.11222.1.S1_at	5856.54	5658.41	5728.61	7005.15	7687.06	6348.13
Os.11222.2.S1_x_at	5723.26	5567.96	5656.9	6288.78	6362.57	5448.05
Os.11223.1.S1_at	6960.98	6718.86	7234.72	5769.88	5986.91	5991.82
Os.11225.1.S1_at	79.2295	46.0918	60.1054	97.5194	75.1853	90.0652
Os.11226.1.S1_at	1770.01	1542.96	1623.28	1858.23	1805.16	1767.23
Os.11230.1.S1_s_at	5235.44	4948.83	5122.81	4982.07	5661.02	5476.93
Os.11231.1.S1_at	10.8129	22.0606	1.89573	22.0356	25.0852	50.7224
Os.11234.1.S1_at	101.476	75.4311	105.208	83.8558	133.001	105.338
Os.11234.1.S1_x_at	158.751	200.169	136.563	173.385	130.078	177.83
Os.11236.1.S1_at	4288.48	4586.12	5053.88	3350.96	3102.75	4153.11
Os.11237.1.S1_at	1394.03	1648.23	1590.34	1159.42	1356.71	1609.11
Os.11238.1.S1_at	729.803	837.597	711.623	582.914	578.047	618.288
Os.11239.1.S1_at	466.704	505.823	376.913	519.253	522.139	529.619
Os.11239.1.S2_at	1388.85	1246.24	1231.68	1340.16	1442.62	1295.74
Os.11240.1.S1_at	84.0995	165.944	131.866	123.31	115.702	113.777
Os.11241.1.S1_at	75.7854	123.882	119.899	596.423	779.824	267.545
Os.11244.1.S1_at	91.9094	76.9059	116.242	157.373	63.9016	50.6727
Os.11244.1.S1_x_at	70.9218	108.726	39.7344	110.914	46.9063	35.6001
Os.11244.2.S1_x_at	251.238	235.475	212.836	185.576	196.596	117.608
Os.11244.3.S1_x_at	650.258	715.206	656.603	395.277	351.339	379.117
Os.11245.1.S1_at	296.685	350.505	350.654	246.056	242.57	378.031
Os.11245.1.S2_at	2523.7	2635.65	2608.51	2027.07	2061.81	2516.29
Os.11246.1.S1_at	41.3485	52.5322	50.6307	130.591	435.824	67.4377
Os.11247.1.S1_at	202.296	230.246	252.126	270.522	349.848	261.55
Os.11248.1.S1_at	2152.97	2166.91	2133.12	2185.79	2214.87	2704.95
Os.11249.1.S1_at	9.5333	7.00029	23.2465	87.5761	24.3705	49.6031
Os.11250.1.S1_at	92.389	151.662	144.567	67.1078	158.732	187.128
Os.11251.1.S1_at	63.6548	51.546	84.6902	92.111	44.4913	37.1418
Os.11252.1.S1_at	251.379	221.2	168.534	99.0815	156.132	360.828
Os.11253.1.S1_at	2140.44	2072.42	1850.34	3169.65	3298.46	4587.68
Os.11255.1.S1_at	10774	10011.2	11695	12885.2	11077	12104.9
Os.11256.1.S1_at	61.003	71.8376	53.3429	70.9416	103.238	77.0413
Os.11257.1.S1_at	1433.11	1477.21	1183.64	1187.28	1464.99	1438.32
Os.11258.1.S1_at	799.729	877.727	928.365	661.183	716.527	762.182
Os.11258.1.S2_at	11.7429	57.2993	7.56804	61.382	10.0786	38.2915
Os.11259.1.S1_a_at	936.438	886.286	907.78	806.124	869.855	901.605
Os.11259.2.S1_at	483.829	472.398	418.228	389.51	438.656	484.796
Os.11260.1.S1_at	52.8235	4.51765	2.14282	3.72235	3.16471	4.41476
Os.11262.1.S1_a_at	472.041	424.773	712.847	111.526	128.988	147.623
Os.11262.2.S1_x_at	1018.65	1050.64	1286.24	295.384	384.247	621.347
Os.11263.1.A1_at	1523.18	1633.38	1487.4	1882.01	2153.87	1608.6
Os.11264.1.S1_at	278.934	336.928	214.516	345.493	253.645	197.026
Os.11264.2.S1_at	16.0716	34.663	49.4134	8.01345	29.5046	18.197
Os.11265.1.S1_at	1354.52	1366.93	1293.67	2169.55	2154.52	1522.55
Os.11266.1.S1_at	41.9034	19.6883	6.89409	197.451	161.942	1099.06
Os.11268.1.S1_at	7089.78	6620.98	7413.3	6558.73	6547.99	6889.16
Os.11269.1.S1_at	541.884	546.418	447.783	437.22	506.016	510.465
Os.11269.1.S2_at	2894.14	2847.73	2893.25	2485.81	2611.28	2473.71
Os.11271.1.S1_a_at	1806.17	1825.69	1877.36	1174.9	1097.3	1566.49
Os.11271.2.S1_at	12736.2	11003.9	12694.9	8302.73	8232.81	9181.95
Os.11272.1.S1_at	61.0303	91.0393	25.9362	118.677	65.4813	75.4591
Os.11275.1.S1_at	1654.08	1638.29	1650.55	1603.25	1596.87	1585.87
Os.11276.1.S1_at	3522.49	3669.06	3913.12	4012.99	3732.84	3763.7
Os.11277.1.S1_at	192.528	166.889	151.323	95.4976	87.9215	108.868
Os.11277.1.S1_s_at	378.632	401.391	371.667	364.297	351.346	340.893
Os.11281.1.S1_at	94.7783	108.48	121.045	73.0376	88.6883	120.321
Os.11281.1.S2_at	166.938	206.488	185.663	187.513	173.416	195.207
Os.11281.1.S3_at	1167.06	1076.09	1055.7	1194.11	925.866	1468.77
Os.11282.1.S1_at	11426.9	11741.3	12261.2	9172.2	9157.1	9449.53
Os.11283.1.S1_at	337.199	313.999	272.903	367.864	263.74	341.662
Os.11284.1.S1_at	892.587	828.469	869.389	815.618	776.711	1002.41
Os.11286.1.A1_at	1.88866	1.23665	40.087	3.97873	2.34219	3.79711
Os.11287.1.S1_at	79.6055	68.2962	92.2296	53.8234	91.2004	69.0182
Os.11290.1.S1_at	746.659	799.585	742.49	463.53	548.834	746.091
Os.11291.1.S1_at	1384.67	1224.56	1138.96	1077.21	1094.76	1072.77
Os.11293.1.S1_at	351.009	313.991	331.35	199.102	245.497	336.73
Os.11293.2.S1_x_at	2126.58	1863.24	1957.98	1634.96	1584.79	1924.87
Os.11296.1.S1_a_at	7753.71	6777.63	7898.27	4499.88	4531	4473.22
Os.11297.1.S1_at	20191.6	19603.5	18593.7	22451.7	19848.5	19492.5
Os.11298.1.S1_at	4520.79	4300.52	4437.56	3874.32	3887.19	3972.69
Os.11299.1.S1_at	23.444	7.37029	9.95954	6.51731	20.7693	16.6543
Os.11299.1.S1_x_at	53.3985	52.5992	53.4961	112.261	38.274	71.0041
Os.11299.2.S1_at	666.507	741.821	632.358	689.826	764.46	792.993
Os.11300.1.S1_at	689.279	490.931	672.559	491.76	629.875	738.478
Os.11300.1.S2_at	69.7282	16.5661	34.5725	14.1672	25.4862	44.8018
Os.11300.2.S1_at	3913.94	3350.28	3033.5	6563.12	6855.83	6083.34
Os.11301.1.S1_at	85.9703	97.16	127.547	108.031	176.028	284.873
Os.11301.1.S1_x_at	73.964	121.503	78.2752	179.085	196.564	473.9
Os.11302.1.S1_at	1481.01	1796.63	1361.48	1666.24	1645.09	1904.41
Os.11302.2.S1_at	1441.72	1151.27	1309.21	1428.48	1126.01	1179.16
Os.11303.1.S1_at	232.764	237.208	216.529	289.665	348.014	393.021
Os.11303.1.S1_s_at	119.425	122.455	126.628	116.456	96.022	148.773
Os.11303.2.S1_at	17.3113	14.8402	13.9523	16.5851	15.3849	13.9629
Os.11305.1.S1_at	142.277	110.164	172.145	168.407	129.742	143.612
Os.11306.1.S1_at	1675.18	1671.06	1671.32	1372.12	1427.88	1427.97
Os.11307.1.S1_at	6331.18	6298.38	6497.65	6517.66	6530.08	6005.74
Os.11308.1.S1_at	1113.79	1438.97	1244.9	977.688	1375.9	1287.88
Os.11309.1.S1_x_at	132.79	135.074	100.09	8.68963	83.4173	43.8508
Os.1131.1.S1_at	2.66771	21.8985	55.5017	19.6731	19.0842	45.4558
Os.1131.2.S1_x_at	5.16234	31.8931	23.3495	10.2639	10.0711	1.86247
Os.11312.1.S1_at	309.442	222.35	259.105	192.885	324.826	233.373
Os.11312.1.S1_s_at	561.879	520.522	532.042	373.137	548.644	595.866
Os.11313.1.S1_at	51.1255	35.4605	22.8137	73.5549	93.9851	125.104
Os.11314.1.S1_at	3269.67	3443.79	3514.48	5000.17	3934.69	3561.99
Os.11315.1.S1_at	2.60836	4.24805	19.6882	2.54986	3.57444	3.67407
Os.11316.1.S1_at	13829	12338.9	12316.2	6133.5	6249.17	7076.4
Os.11318.1.S1_at	107.195	132.875	160.022	65.7925	115.846	166.683
Os.11321.1.S1_at	159.173	204.175	187.946	133.413	129.125	172.267
Os.11322.1.S1_at	105.235	69.1314	55.9966	7.9137	76.0959	10.9116
Os.11323.1.S1_at	982.337	1181.65	1080.7	2079.33	2530.29	832.167
Os.11326.1.S1_at	40.3485	117.243	110.159	104.803	71.4689	169.565
Os.11327.1.S1_at	461.367	253.671	323.046	64.1076	70.1702	66.2637
Os.11328.1.S1_at	1749.06	1366.98	1459.6	1233.33	1202.44	1339.44
Os.11329.1.S1_at	1038.96	1066.06	1278.4	930.274	1121.46	1064.84
Os.11330.1.S1_a_at	10831.2	12176.5	11218.3	14099.3	14616.1	13248.3
Os.11330.1.S1_x_at	8657.26	8821.15	9129.45	12411.5	12113.6	10715.6
Os.11330.1.S2_at	660.227	337.513	411.461	2110.06	3282.72	1815.54
Os.11330.2.S1_x_at	2489.89	2848.87	2291.14	3628.63	3747.34	3347.11
Os.11331.1.S1_at	534.804	646.351	575.884	614.85	442.169	405
Os.11333.1.S1_s_at	163.848	192.163	118.615	122.607	107.876	145.228
Os.11334.1.S1_x_at	146.828	178.368	163.171	493.688	263.232	307.5
Os.11335.1.S1_at	68.1024	83.3518	34.4098	372.417	462.042	273.779
Os.11335.3.S1_x_at	3461.39	3480	3306.28	3292.63	3521.75	3065.67
Os.11335.4.S1_at	5986.93	6480.31	6134.12	6595.46	6941.29	6527.28
Os.11336.1.S1_at	225.049	218.287	277.73	277.107	272.814	274.045
Os.11337.1.S1_at	40.6549	5.78121	49.1352	71.9025	71.6123	69.7002
Os.11338.1.S1_at	3088.85	2917.96	2981.27	3138.29	3390.72	2922.29
Os.11341.1.S1_a_at	648.418	724.644	690.596	1466.57	1351.87	1418.25
Os.11341.3.S1_at	20.2103	11.9154	5.78158	2.79574	1.74707	0.792777
Os.11341.3.S1_x_at	11.1323	26.1472	4.21208	32.3672	44.9295	7.13747
Os.11342.1.S1_at	4895.79	5499.65	5438.79	6175.3	5394.02	5455.08
Os.11343.1.S1_at	535.483	506.475	423.425	450.141	563.835	509.23
Os.11344.1.S1_s_at	1022.26	832.739	839.168	423.866	532.655	684.914
Os.11346.1.S1_at	4379.84	4989.47	5570.71	6785.76	6523.7	5810.47
Os.11347.1.S1_at	88.7887	92.3176	63.9941	109.979	74.9633	99.0938
Os.11348.1.S1_at	2086.86	1877.74	2074.67	2133.61	1877.27	1971.55
Os.11349.1.S1_at	375.271	332.078	290.333	265.279	326.034	306.011
Os.11350.1.S1_x_at	9440.42	9108.08	9521.2	9001.33	8492.53	10107.5
Os.11353.1.S1_at	1004.1	981.476	1024.25	792.996	717.438	945.501
Os.11354.1.S1_at	6.92608	2.8877	4.02535	18.5971	28.9308	6.04356
Os.11355.1.S1_at	1504.35	1828.67	1326.55	2147.47	2431.74	2238.11
Os.11356.1.A1_at	42.4315	26.71	53.1739	72.6469	105.423	24.3551
Os.11357.1.S1_at	3058.08	3325.24	3239	3803.14	3170.48	3363.35
Os.11359.1.S1_at	50.7958	90.7896	109.847	67.0593	92.2923	79.0914
Os.11360.1.S1_at	56.9974	45.5134	46.0427	47.1019	50.5109	54.5996
Os.11361.1.S1_at	226.803	238.877	249.288	1569.97	2070.63	949.888
Os.11363.1.S1_at	16.3864	1.43957	6.14929	1.79505	8.77687	9.69889
Os.11364.1.S1_at	4126.55	4286.29	4824.45	5924.14	4828.48	3848.34
Os.11365.1.S1_at	207.51	163.487	133.745	266.873	310.494	179.429
Os.11368.1.S1_at	150.919	236.333	162.055	1368.36	1997.57	546.463
Os.11369.1.S1_x_at	1348.89	1833.86	1904.15	1929.66	1598.94	1822.9
Os.11370.1.S1_at	3190.81	3060.08	3119.36	2899.34	2847.83	3074.02
Os.11371.1.S1_at	6.08098	33.4995	37.9377	94.9065	65.5611	98.374
Os.11372.1.S1_a_at	122.318	94.4297	113.113	154.315	203.02	152.381
Os.11372.2.S1_s_at	5.25873	6.82696	5.24739	5.59717	28.1716	4.43198
Os.11373.1.S1_at	3.5198	3.27896	17.1355	5.08213	32.0498	7.12459
Os.11374.1.S1_s_at	4.52622	6.95138	13.3068	13.6686	11.4319	5.27108
Os.11375.1.S1_at	131.699	81.1577	127.811	114.584	120.881	145.46
Os.11376.1.S1_at	172.357	162.138	149.182	215.235	237.254	193.052
Os.11378.1.S1_at	8566.46	9058.47	8162.35	9330.09	9383.8	8655.33
Os.11379.1.S1_at	3372.09	3919.85	3423.77	4040.72	4484.97	4581.81
Os.11380.1.S1_s_at	606.47	658.44	581.79	323.778	491.085	556.018
Os.11380.1.S1_x_at	1226.14	972.341	1152.56	773.409	982.535	987.425
Os.11380.2.S1_at	43.9834	51.758	51.8358	32.7712	38.5117	26.8284
Os.11382.1.S1_at	627.158	567.475	673.242	445.325	429.912	494.866
Os.11383.1.S1_a_at	21.2211	2.62218	8.66632	7.16111	34.5733	12.5743
Os.11384.1.S1_at	2268.87	2346.83	2408.54	1933.18	1762.92	1948.82
Os.11385.1.S1_a_at	6825.74	6672.11	7334.85	4304.68	4089.99	4175.22
Os.11385.4.A1_at	312.245	454.335	364.971	323.214	297.832	275.024
Os.11386.1.S1_at	22228.5	23430.1	23100.7	25442.9	24733.2	21716.4
Os.11387.1.S1_a_at	1762.53	1681.46	1596.13	1414.83	1418.07	1506.26
Os.11388.1.S1_at	554.293	779.519	507.676	553.294	661.983	548.846
Os.11389.1.S1_at	804.945	734.971	707.145	733.094	790.464	745.971
Os.11390.1.S1_at	45.423	55.398	47.9654	98.774	81.5478	72.031
Os.11391.1.S1_at	3.51891	25.9376	4.75034	2.74397	25.0651	49.9604
Os.11392.1.A1_at	165.813	142.906	142.548	187.688	180.712	146.703
Os.11392.2.S1_at	1423.37	1454.57	1213.63	1864.87	1827.38	1309.44
Os.11393.1.S1_at	38.029	23.9806	36.3861	75.6404	47.0321	32.5319
Os.11393.1.S2_at	454.04	740.061	613.887	1183.14	1066.83	1306.33
Os.11394.1.S1_at	10008.3	10986	8293	8573.08	10413.9	10383.7
Os.11396.1.S1_at	1088.4	929.129	1041.05	836.326	977.124	854.928
Os.11397.1.S1_at	2121.06	2072	1974.89	4204.7	4334.21	3786.58
Os.11398.1.S1_at	10.1606	2.58108	5.77505	6.22598	5.42566	6.22077
Os.11399.1.S1_at	1369.97	1415.14	1722.38	2470.63	2652.83	2353.42
Os.11402.1.S1_at	10846.8	10332.8	9830.46	13482.4	13199.9	10758.3
Os.11403.1.S1_at	2445.11	2000.8	2265.82	1958.1	2009.05	1976.55
Os.11404.1.S1_s_at	636.82	701.578	589.92	1558.55	1588.99	1369.67
Os.11405.1.S1_at	850.158	916.188	903.772	1428.22	1242.6	1413.16
Os.11407.1.S1_at	635.501	693.7	553.287	822.568	851.099	764.88
Os.11408.1.S1_at	58.6791	3.85098	5.7677	32.9814	32.9569	5.73677
Os.11408.1.S2_at	183.067	213.564	224.543	258.118	414.957	240.7
Os.11409.1.S1_at	23.6557	118.675	128.44	183.114	160.379	51.8077
Os.11411.2.S1_a_at	4191.15	4374.61	4468.37	4122.1	4202.83	4328.75
Os.11412.1.S1_a_at	221.8	173.63	242.074	219.344	207.769	282.675
Os.11414.1.S1_at	511.841	578.837	526.873	422.281	334.919	319.154
Os.11415.1.S1_at	1210.19	1361.42	1431.81	1647.95	1784.57	1824.75
Os.11416.1.S1_at	1026.41	922.443	842.897	810.873	671.607	827.958
Os.11417.1.S1_at	18.2742	46.0886	7.84351	59.919	6.37781	6.46882
Os.11418.1.S1_at	68.6594	88.3055	47.5081	48.3733	54.5006	50.7705
Os.11419.1.S1_at	306.721	431.267	367.663	528.605	466.452	475.122
Os.11420.1.S1_at	1974.87	2014.11	1921.83	2379.08	2107.76	2118.14
Os.11421.1.S1_at	479.899	430.193	544.26	643.895	535.57	869.782
Os.11421.2.S1_x_at	532.147	517.928	614.165	503.272	517.3	808.604
Os.11422.1.S1_at	1548.39	1376.63	1475.69	1289.47	1167.92	1282.61
Os.11423.1.S1_at	855.094	821.997	760.137	717.78	727.613	854.815
Os.11424.1.S1_x_at	912.407	799.563	829.48	964.207	1017.92	832.518
Os.11425.1.S1_at	6117.73	6052.05	6761.25	7590.82	6435.5	6674.14
Os.11426.2.S1_x_at	26.3878	13.9248	8.06936	55.1727	6.69218	7.55929
Os.11429.1.S1_at	775.374	909.53	1128.26	1636.53	1515.64	1878.74
Os.11431.1.S1_at	1526.96	1427.76	1693.51	1453.36	1416.59	1584.86
Os.11431.2.S1_at	3.47294	14.3055	14.222	3.83822	11.399	2.31515
Os.11432.1.S1_s_at	282.51	236.115	344.576	144.523	188.483	178.659
Os.11432.1.S1_x_at	102.831	145.633	182.218	157.299	73.553	61.8094
Os.11434.1.S1_at	2557.22	2450.12	2687.65	2413.96	2607.22	2199.4
Os.11435.1.S1_at	3255.32	3701.07	3695.52	4196.18	3905.55	3556.44
Os.11437.1.S1_at	444.852	453.692	372.079	907.374	1212.05	504.816
Os.11439.1.S1_at	2175.8	1876.19	1989.23	1765.5	1653.84	1802.28
Os.11440.1.S1_at	2724.75	3377.66	3053.07	3584.15	4053.11	3380.56
Os.11442.1.S1_at	1601.02	2138.16	2221.06	2145.85	1864.75	2198.66
Os.11443.1.S1_a_at	795.111	722.57	627.055	1284.79	1728.61	1115.11
Os.11444.1.S1_at	4009.16	4222.77	4041.98	4761.56	4606.66	5371.03
Os.11445.1.S1_at	7.41955	6.62069	8.1339	14.3401	8.07219	9.04763
Os.11446.1.S1_at	6889.34	7132.54	7175.14	6391.89	7075.46	7548.74
Os.11448.2.S1_x_at	709.408	676.761	660.827	548.704	622.396	662.698
Os.11450.1.S1_at	4292.83	3772.54	4374.74	3889.78	3138.37	3334.09
Os.11450.1.S2_a_at	2365.78	2309.54	2637.24	1465.45	1419.89	1350.6
Os.11450.1.S3_a_at	12179.7	10780.5	12226	9854.21	8596.26	8661.75
Os.11452.1.S1_at	976.479	996.675	1027.41	776.436	1032.32	856.526
Os.11453.1.S1_x_at	101.87	9.6418	56.5943	124.175	29.5313	45.0393
Os.11454.1.S1_x_at	20.3513	32.8663	34.7364	72.3985	21.0263	15.6571
Os.11454.2.S1_at	20.7547	49.1704	59.8385	59.793	55.3033	73.0974
Os.11456.1.S1_at	46.8558	46.9007	6.40494	18.1094	56.5312	65.9005
Os.11458.1.S1_at	2109.98	2202	1970.19	2682.02	3066.51	2885.34
Os.11459.1.S1_at	4489.82	4164.21	4569.84	3779.35	3964.98	4211.34
Os.11460.1.S1_at	62.7176	12.1807	56.9267	55.3988	33.7629	81.6287
Os.11462.1.S1_at	4579.88	4947.06	4923.89	5351.72	5667.4	4414.73
Os.11463.1.S1_at	2163.06	2250.43	2281.99	2645.45	2601.23	2224.61
Os.11464.1.S1_at	2070.18	2009.38	1857.97	3208.68	3120.41	2316.4
Os.11465.1.S1_at	43.6493	66.8172	16.226	512.043	836.078	140.399
Os.11466.1.S1_at	3281.68	3285.26	3245.58	3343.9	3149.54	3064.61
Os.11467.1.S1_at	5428.23	4822.11	5460.42	4861.27	4440.95	5168.73
Os.11468.1.S1_at	793.475	803.715	915.705	765.12	777.927	783.394
Os.11469.1.S1_at	15.6406	6.69194	26.9608	128.774	151.144	65.8372
Os.1147.1.A1_at	61.8346	46.4311	44.5475	72.6849	22.0855	14.9569
Os.11471.1.S1_at	25.9777	29.5087	34.8653	55.3401	23.6039	56.7509
Os.11472.1.S1_at	31.4584	17.6021	77.1414	82.8093	52.9273	73.5346
Os.11473.1.A1_at	105.266	114.715	162.412	86.0577	66.5715	56.2061
Os.11474.1.S1_at	1177.39	1035.54	492.185	1618.96	1171.58	851.927
Os.11475.1.S1_a_at	68.0312	81.9619	96.4111	86.3163	101.167	71.6535
Os.11475.1.S1_at	31.111	41.8332	63.2098	49.7702	51.9477	109.585
Os.11475.2.S1_at	199.478	242.642	206.303	86.4273	212.717	192.324
Os.11475.3.S1_at	43.8542	81.9118	55.5906	88.2846	17.093	39.1438
Os.11475.3.S1_x_at	60.4354	49.5576	56.7778	90.521	39.4045	74.327
Os.11476.1.S1_at	38.0205	32.0963	67.3599	125.569	100.155	64.2129
Os.11477.1.S1_at	4.13081	19.5044	39.8603	13.5156	2.41672	8.83934
Os.11478.1.S1_at	40.0224	20.2964	45.8085	36.2784	24.621	41.8171
Os.11479.1.S1_at	10723.8	10397	10974.9	9439.88	8569.65	8500.76
Os.1148.1.S1_at	1297.51	1457.38	1464.07	3632.52	3365.39	2763.87
Os.11481.1.S1_s_at	10338.7	9339.82	9905.45	9538.46	9438.83	8713.28
Os.11483.1.S1_at	2401.41	1928.74	2451.03	1843.5	1991.78	2077.37
Os.11483.2.S1_at	4.00575	32.6878	7.23406	11.8522	14.3468	24.0589
Os.11484.1.S1_at	1451.61	1399.32	1435.78	1702.9	1768.35	1602.32
Os.11485.1.S1_at	595.491	587.151	632.077	1211.1	1165.14	1012.01
Os.11487.1.S1_s_at	1074.64	1079.18	998.459	1432.25	1244.23	1098.63
Os.11488.1.S1_at	4322.92	4421.21	4655.43	3792.85	3636.11	4029.22
Os.11489.1.S1_a_at	61.5802	46.3293	97.8785	120.174	68.9311	87.6764
Os.11489.3.S1_x_at	7.05	14.6137	20.7782	19.9495	9.09237	112.745
Os.11489.4.S1_x_at	326.541	164.76	73.2286	158.091	127.747	53.4986
Os.1149.1.S1_at	4544.05	4275.46	4392.91	5415.28	4988.1	4572.51
Os.11490.1.S1_at	865.589	958.877	887.325	724.103	714.665	764.149
Os.11490.1.S2_at	3714.61	3965.23	3658.71	3163.43	3065.92	3257.23
Os.11491.1.S1_at	124.436	132.573	162.739	360.56	402.521	360.173
Os.11493.1.A1_at	831.983	834.177	894.164	769.866	729.141	875.284
Os.11494.1.S1_a_at	455.912	440.561	478.168	588.846	561.34	502.359
Os.11495.1.S1_at	4576.02	4723.94	4677.76	4588.38	4968.53	4676.54
Os.11496.1.S1_at	3684.18	3815.45	3561.96	2748.46	2697.25	2670.63
Os.11497.1.S1_at	5495.16	5412.05	5841.57	7588.07	6681.95	5971.28
Os.11498.1.S1_at	4343.22	4504.59	4386.73	4259.56	4231.9	4166.04
Os.11499.1.S1_at	180.477	220.161	144.083	326.93	334.207	265.957
Os.115.1.S1_at	762.423	709.692	684.972	1082.07	1216.43	1186.15
Os.1150.1.S1_at	3056.13	2815.4	3040.38	3318.55	2662.47	2849.8
Os.11500.1.S1_at	1479.63	1380.84	1366.56	1329.67	1411.21	1419.34
Os.11501.1.S1_at	5687.89	5040.7	6553.45	5550.16	6173.39	6279.2
Os.11502.1.S1_at	6149.93	7614.16	6272.54	6733.43	7512.22	5869.92
Os.11503.1.S1_at	3112.23	2759.28	3162.42	2696.02	2781.32	2748.86
Os.11504.1.S1_at	3428.26	3744.31	3368.33	3583.26	3541.09	3468.19
Os.11505.1.S1_at	2792.79	3044.66	2957.67	2743.99	2979.66	2692.72
Os.11506.1.S1_at	1029.99	988.582	1063.98	850.959	698.699	820.149
Os.1151.1.S1_a_at	6663.46	6562.9	6992.15	7838.9	7454.23	7463.47
Os.1151.1.S1_at	8929.54	9310.81	8215.82	9757.23	10022.2	9349.74
Os.1151.1.S1_x_at	8420.69	10096.2	9385.85	11009.7	10002.9	9709.6
Os.1151.2.S1_a_at	6261.89	6053.83	6246.98	6811.6	6552.01	6298.69
Os.1151.2.S1_at	57.861	81.6686	105.175	23.8909	49.298	30.4497
Os.1151.2.S2_a_at	970.228	1168.32	986.45	1223.84	1404.54	1300.43
Os.1151.2.S2_at	83.1439	182.067	120.302	134.491	129.824	155.26
Os.11510.1.S1_at	1.32631	5.76397	2.2969	17.2908	5.38295	23.729
Os.11510.1.S1_s_at	13.1883	16.5019	33.2731	24.7999	48.3608	51.8895
Os.11511.1.S1_at	2356.66	2510.19	2659.92	3033.13	3027.59	2918.39
Os.11511.2.S1_at	15.9839	26.1362	0.655541	56.6733	15.0655	45.5066
Os.11511.2.S1_x_at	207.329	274.527	243.724	156.635	18.3333	241.412
Os.11513.1.S1_at	81.2456	93.7219	81.5408	88.1154	10.0469	39.654
Os.11516.1.S1_s_at	1041.14	1183.5	1046.36	1291.21	1190.7	954.161
Os.11517.1.S1_at	4002.52	4251.15	3917.52	4904.46	4761.33	5055.42
Os.11518.1.S1_at	369.997	396.586	315.414	514.559	375.715	358.07
Os.11519.1.S1_a_at	19.4368	1.53334	20.3088	20.6562	6.55405	4.34752
Os.11519.2.S1_x_at	54.0314	58.8021	82.4281	112.423	20.9777	51.85
Os.11520.1.S1_at	10.4381	20.0152	8.49963	62.3557	133.953	22.663
Os.11522.2.S1_at	22.2019	41.0141	58.6232	31.2602	37.2287	61.9116
Os.11523.1.S1_at	520.359	435.143	480.037	492.584	378.781	434.088
Os.11524.1.S1_at	503.012	459.587	491.4	790.882	751.103	581.889
Os.11525.1.S1_s_at	2290.8	1677.24	2157.79	1148.12	1285.79	1466.73
Os.11526.1.S1_at	4203.45	3747.29	4255.62	4725.74	4580.49	4216.5
Os.11526.1.S2_at	128.837	135.541	152.137	192.403	173.556	158.194
Os.11527.1.S1_at	5043.39	4635.61	4862.42	4383.74	3782.42	4064.39
Os.11528.1.S1_at	6935.2	8183.17	6971.1	8210.43	8285.68	8066.05
Os.1153.1.S1_at	3.60587	15.6299	6.85223	10.3149	2.60177	6.75289
Os.11530.1.S1_at	1005.12	1018.22	895.766	1057.12	1128.07	866.187
Os.11532.1.S1_at	90.3591	153.126	131.264	56.6187	158.594	130.246
Os.11533.1.S1_at	4896.45	5570.63	4966.85	5853.73	5541.08	5140.09
Os.11534.1.S1_at	326.371	405.5	412.387	236.596	326.797	411.152
Os.11535.1.S1_at	10068.8	10276.3	10631.6	10134.8	9174.43	9157.89
Os.11538.1.S1_at	55.9196	107.953	116.334	14.2352	72.0205	157.665
Os.11541.1.S1_at	12171.9	11923.9	12575.2	12876.8	12145.5	12382.1
Os.11543.1.S1_a_at	4667.86	4230.61	4943.38	4665.1	5233.28	5101.11
Os.11546.1.S1_at	164.364	133.807	114.743	194.99	272.549	136.849
Os.11547.1.S1_s_at	508.757	454.279	312.023	410.386	397.384	352.749
Os.11548.1.S1_at	56.0026	70.8123	48.3659	139.197	95.6187	101.764
Os.11549.1.S1_at	14.4022	36.2674	63.1501	43.0577	6.95797	33.3022
Os.11550.1.S1_at	7.29754	2.3121	14.9336	10.5552	6.27609	46.0949
Os.11551.1.S1_at	18.5613	48.8225	18.1373	25.5827	25.0805	39.028
Os.11552.1.S1_at	350.72	294.63	308.529	39.7755	50.4239	41.4482
Os.11552.1.S2_at	4850.25	4174.2	4810.31	378.843	326.061	612.108
Os.11553.1.S1_at	3.34207	4.32466	7.04269	3.39703	4.02969	17.3061
Os.11554.1.S1_at	57.9102	22.221	29.9992	12.1992	5.86228	29.8847
Os.11555.1.S1_at	5.11249	35.4748	3.22882	10.8442	12.946	35.3333
Os.11556.1.S1_at	50.5711	8.09855	35.7805	46.0834	6.70591	51.004
Os.11557.1.S1_at	829.062	761.488	585.821	709.702	948.31	894.783
Os.11558.1.S1_at	138.03	124.371	113.645	83.0967	139.458	148.061
Os.11559.1.S1_at	22.8183	33.4001	4.63153	4.84732	27.2969	5.39933
Os.11561.2.S1_a_at	3.66479	47.7859	21.0059	10.4155	9.84546	18.2714
Os.11563.1.S1_at	13.5321	2.35911	11.6488	46.2291	4.04832	4.99639
Os.11564.1.S1_at	835.297	839.967	794.349	1051.8	1280.49	1055.22
Os.11565.1.S1_at	1284.59	1263	985.89	2151.4	2273.22	948.749
Os.11566.1.S1_at	7607.93	6525.09	7779.41	11236.1	8201.86	9070.02
Os.11567.1.S1_a_at	277.865	308.523	259.311	249.295	256.001	212.151
Os.11567.1.S2_a_at	1497.1	1434.86	1392.18	1137.96	1156.67	1227.52
Os.11568.1.A1_x_at	305.995	352.86	292.236	293.56	573.175	411.899
Os.11568.1.S1_at	7.62694	4.70113	10.0063	5.50949	66.3675	21.6138
Os.11568.2.S1_at	615.508	684.68	709.883	694.106	753.382	760.584
Os.11569.1.S1_at	1845.57	2360.34	2010.91	3378.98	3345.2	2929.86
Os.11570.1.S1_at	92.944	99.4737	33.158	120.982	54.4813	96.5688
Os.11570.1.S1_s_at	185.804	164.666	214.973	252.33	214.148	223.674
Os.11572.1.S1_at	1512.93	1194.88	1132.44	1503.16	1704.74	1547.23
Os.11573.2.A1_a_at	34476.9	31303.4	36501.4	33345.1	28541.6	28812.7
Os.11573.2.A2_a_at	57037.7	51911.9	58400.4	57160.9	51910.9	50218.1
Os.11573.5.A1_x_at	48416.1	42087.9	52428.7	48012.8	42355.2	40521.4
Os.11573.7.A1_x_at	46237.6	45702.2	49033.5	50073	43065.9	41502.6
Os.11575.1.S1_a_at	438.435	416.496	357.449	404.881	536.4	483.138
Os.11575.1.S1_at	1730.38	1517.61	1599.91	2252.8	2146.98	2148.89
Os.11575.2.S1_a_at	159.024	98.2006	80.6648	204.213	297.414	238.553
Os.11575.3.S1_x_at	282.98	235.514	193.615	687.367	761.098	590.371
Os.11575.4.S1_x_at	140.519	178.485	148.165	490.27	373.57	321.519
Os.11576.1.S1_a_at	6696.18	6952.83	6749.94	6488.53	6590.27	6922.92
Os.11577.1.S1_a_at	243.012	263.586	267.394	274.611	270.555	318.762
Os.11578.1.S1_at	15584.9	15884.2	15472.8	18516	17283	14202.5
Os.11580.1.S1_at	274.174	370.287	312.363	225.21	296.851	183.802
Os.11581.1.S1_at	889.621	1050.19	884.609	1361.69	1335.59	1104.55
Os.11582.1.S1_s_at	3953.14	4079.02	4075.79	4397.79	4215.33	3973.38
Os.11582.2.S1_at	5677.76	5767.31	5569.27	6299.09	7041.41	6998.47
Os.11583.1.S1_at	266.741	294.224	261.337	321.34	231.584	211.551
Os.11584.1.S1_at	8095.6	7521.79	8139.83	1759.35	1848.8	3848.74
Os.11584.1.S1_s_at	4792.17	4121.97	5162.7	721.865	774.251	2027.77
Os.11584.2.S1_x_at	669.258	631.641	579.301	224.38	139.83	216.61
Os.11585.1.S1_at	498.663	514.59	480.747	384.778	333.068	520.623
Os.11586.1.S1_at	370.216	450.397	420.093	511.028	570.27	327.192
Os.11587.1.S1_at	383.394	348.072	346.456	317.759	317.163	395.043
Os.11587.2.S1_at	3.69901	29.8187	1.86832	4.73386	15.8717	12.0435
Os.11587.2.S1_x_at	215.863	247.891	314.245	210.563	259.346	225.692
Os.11588.1.S1_at	8320.67	8534.79	9003.53	15728.1	15891	13978.1
Os.11590.1.S1_at	926.954	1082.31	929.292	994.068	877.381	986.755
Os.11590.1.S2_at	3307.17	3137.59	3613.19	2948.11	2804.28	3138.21
Os.11591.1.S1_x_at	5307.17	4784.1	5126.58	4017.41	4226.84	4562.97
Os.11591.2.S1_at	61.6394	54.192	5.32251	54.3085	31.1397	48.9519
Os.11593.1.S1_x_at	1266.01	1326.3	1158.67	988.434	988.79	1021.72
Os.11595.1.S1_at	776.62	760.263	832.166	622.598	717.048	735.443
Os.11595.1.S2_at	5331.8	5646.15	4746.23	4121.94	3972.45	4617.68
Os.11595.2.S1_at	12.8224	39.2507	36.309	59.1621	45.1088	28.4601
Os.11596.1.S1_at	14.7296	14.6352	14.3449	14.2329	10.3313	15.9626
Os.11596.1.S2_at	2669.44	2648.75	2886.84	2229	2238.71	2415.78
Os.11597.1.S1_at	765.817	806.787	800.264	814.028	711.979	698.085
Os.11598.1.S1_at	1299.3	1249.62	1326.34	1048.32	997.425	1158.6
Os.11599.1.S1_at	1311.84	1337.07	1246.66	1517.31	1458.7	1309.33
Os.116.1.S1_at	1052.43	1077.25	997.907	1089.13	1112.13	1045.21
Os.11600.1.S1_at	3225.74	3275.66	3365.76	2916.88	3125.42	3071.98
Os.11601.1.S1_at	920.763	1008.42	758.344	1041.15	975.372	797.342
Os.11602.1.S1_at	7282.99	6569.25	7664.27	5982.76	6076.06	6570.55
Os.11603.1.S1_at	3944.19	3497.41	3686.33	3888.26	3544.93	3660.29
Os.11604.1.S1_at	477.285	481.613	509.897	291.762	325.549	306.624
Os.11604.2.S1_at	445.871	411.783	345.908	197.61	351.822	349.927
Os.11606.1.S1_at	6449.35	6620.01	6343.15	7293.97	6675.08	6626.23
Os.11608.1.S1_at	919.68	892.548	911.817	604.165	673.391	744.946
Os.11609.1.S1_at	5127.27	4982.01	5418.88	5010.88	4902.86	5187.26
Os.11610.1.S1_at	491.464	494.064	593.993	240.122	358.218	319.245
Os.11610.2.S1_at	1391.8	1358.4	1065.01	1121.64	1146.16	1140.87
Os.11611.1.S1_at	13147.9	10593.7	9788.88	10777.3	10194.5	9426.62
Os.11612.1.S1_at	220.493	168.227	156.688	113.256	169.301	120.667
Os.11614.1.S1_s_at	2345.96	2248.46	2384.71	1829.83	1995.04	2340.58
Os.11615.1.S1_at	326.133	422.293	437.548	357.926	291.236	438.06
Os.11615.1.S2_at	4500.13	4706.34	4771.12	4052.28	4191.33	4507.16
Os.11616.1.S1_at	16080.7	15946.4	16070	16746.5	15301.2	13782.8
Os.11617.1.S1_at	1987.27	1910.98	1771.71	2835.22	3372.67	2158.92
Os.11618.1.S1_at	1499.06	1621.08	1854.26	1164.53	1057.22	1714.87
Os.11618.2.S1_at	27.4872	61.6572	53.0891	51.6891	49.228	41.9647
Os.11619.1.A1_at	6953.05	7577.89	6825.4	8489.47	7735.53	8230.11
Os.11620.1.S1_a_at	1776.51	1657.73	1779.72	1647.9	1486.17	1606.6
Os.11621.1.S1_at	971.025	826.092	871.447	664.508	761.839	712.131
Os.11622.1.S1_at	1106.37	903.949	818.388	500.709	599.188	929.637
Os.11623.1.S1_a_at	948.085	965.18	939.22	565.548	621.742	554.561
Os.11624.1.S1_at	3598.72	3703.47	3418.77	3524.1	3402.48	3464.21
Os.11625.1.S1_at	436.014	431.777	398.95	384.286	451.509	479.962
Os.11626.1.S1_at	2293.41	2409.47	2291.69	2021.25	2423.72	1783.64
Os.11627.1.S1_at	6215.29	5621.52	6100.09	5908.15	6559.24	5729.65
Os.11628.1.S1_at	377.578	341.955	351.686	194.445	234.114	285.201
Os.11629.1.S1_at	8429.7	8631.87	8463.87	10957.9	10204.7	9604.03
Os.11630.1.S1_at	18295.4	18693.5	19752.2	16366.4	14883.6	15289
Os.11630.2.A1_at	3.94869	2.3571	3.87225	3.52113	1.97662	12.3814
Os.11631.1.S1_at	665.358	845.375	645.207	1120.01	1032.18	938.627
Os.11632.1.S1_at	22667.2	24117.2	21423.1	21896.3	20446.1	23805.8
Os.11633.3.S1_at	52.7075	30.0188	2.49555	46.8368	41.1519	69.0323
Os.11634.1.S1_at	5007.31	4615.31	4820.16	4370.08	3979.3	3875.5
Os.11635.1.S1_at	1124.62	841.216	1061.79	974.573	982.094	888.998
Os.11636.1.S1_at	2138.58	2095.53	2133.65	2180.58	2259.78	2248.39
Os.11637.1.S1_at	4600.67	4380.55	4653.64	7042.51	6404.27	5903.52
Os.11638.1.S1_at	979.223	940.843	947.921	353.773	459.352	460.267
Os.11639.1.S1_at	333.628	380.695	349.332	512.576	664.385	537.096
Os.11640.1.S1_at	419.413	465.858	522.448	613.23	773.796	490.062
Os.11641.1.S1_at	345.62	359.647	378.578	451.466	383.566	391.189
Os.11642.1.S1_at	4449.69	4588.92	4281.39	3961.19	3723.67	3925.1
Os.11643.1.S1_at	1325.63	1357.07	1407.48	1184.83	1099.3	1260.56
Os.11644.1.S1_at	2147.8	1739.56	1937.09	1985.4	2038.79	1833.57
Os.11645.1.S1_at	471.122	434.247	503.663	432.05	457.406	456.406
Os.11646.1.S1_at	3393.4	3633.3	3636.06	3851.88	3278.28	3484.74
Os.11647.2.S1_a_at	1424.36	1179.29	1353.93	1168.01	1136.81	1118.64
Os.11648.1.S1_at	1324.66	1304.05	1100.6	1261.75	1162.46	1377.8
Os.11649.1.S1_at	4137.85	3863.57	3981.61	4265.32	3880.42	3824.65
Os.11650.1.S1_at	6477.79	6372.37	6575.24	5796.45	4950.42	5512.19
Os.11651.1.S1_at	12296.1	12001.8	13774.8	7081.3	6633.89	9334.63
Os.11652.1.S1_at	3288.61	3444.26	3153.77	4299.71	4260.04	4327.85
Os.11654.1.S1_at	12223.1	12394.2	12406.4	8471.77	7233.92	8376.98
Os.11655.1.S1_at	4261.74	3817.82	3885.82	4180.3	3934.63	3901.12
Os.11656.1.S1_at	6476.23	6672.73	6521.91	7926.32	7648.73	6994.91
Os.11657.1.S1_at	2721.04	2576.7	2385.55	3437.97	3447.24	3260.43
Os.11658.1.S1_at	2203.49	2338	2441.49	2138.92	2119.13	2281.54
Os.11658.1.S2_at	5963.32	5544.62	5644.02	4702.63	4699.84	4476.4
Os.11659.1.S1_at	527.667	542.744	515.824	603.728	605.118	594.295
Os.11660.1.S1_at	965.03	913.633	867.999	743.396	706.82	726.51
Os.11661.1.S1_a_at	139.499	165.035	112.723	111.226	132.123	147.8
Os.11662.1.S1_at	4551.4	4296.73	4342.7	3319.36	3539.56	3396.84
Os.11664.1.S1_at	14448.3	17275.9	14357.7	21611.7	18471.7	17610.7
Os.11665.1.S1_at	255.457	299.077	246.084	336.235	488.888	418.643
Os.11666.1.S1_at	30.5093	42.9203	34.2076	196.774	246.051	317.818
Os.11666.1.S1_s_at	131.458	220.843	154.895	539.34	842.473	915.021
Os.11668.1.S1_at	695.348	722.444	690.904	676.311	771.54	870.97
Os.11669.1.S1_at	3380.45	3176.38	3151.1	3225.46	2928.79	3209.53
Os.11670.1.S1_at	11781.6	11387.9	10891.1	12261.9	12973	11067.7
Os.11671.1.S1_at	5332.01	5321.14	5834.55	6711.31	5974.7	5813.93
Os.11673.2.S1_x_at	3179.46	2580.94	3180.3	2639.76	2602.61	2803.3
Os.11674.1.S1_at	10534.4	12006.7	11518.3	13792.7	10787.4	11822.5
Os.11675.1.A1_at	1470.39	1313.94	1351.85	840.572	838.928	951.475
Os.11677.1.S1_x_at	734.92	849.974	781.247	1377.19	1654.47	1022.33
Os.11677.2.S1_at	80.3251	96.1822	59.609	194.322	264.052	119.209
Os.11678.1.S1_at	40.6865	71.4765	69.3954	68.2925	47.6098	64.8659
Os.11678.2.S1_at	2358.61	2004.75	2372.86	1315.14	1312.38	1317.21
Os.11679.1.S1_a_at	1003.25	1037.51	761.805	592.957	787.946	814.233
Os.11679.1.S2_a_at	4158.4	4373.21	4080.36	3221.33	3256.47	3771.24
Os.11681.1.S1_at	222.678	182.754	140.703	190.411	176.977	128.061
Os.11682.1.S1_at	1504.02	1406.55	1392.45	736.854	738.477	827.007
Os.11683.1.S1_at	1679.24	1603.54	1665.59	1254.7	1280.58	1229.78
Os.11684.1.S1_at	1980.68	1789.91	1834.21	1613.47	1585.95	1800.66
Os.11685.1.S1_at	1564.5	1785.39	1180.13	2087.16	2364.1	1929.84
Os.11686.1.S1_at	3824.29	3906.81	4051.27	3592.42	3608.18	3583.41
Os.11686.2.S1_x_at	1835.74	1752.93	1814.76	1382.75	1351.75	1636.11
Os.11687.1.S1_a_at	10159.6	9979.61	10798.4	14692.5	13466	12376.3
Os.11688.1.S1_at	2122.3	2104.2	2353.03	2513.98	2023.08	2010.37
Os.11689.1.S1_at	1789.86	1821.78	1581.36	1352.07	1951.29	2249.25
Os.11689.2.S1_at	32.1103	27.76	20.4398	2.88592	43.9131	12.0029
Os.11690.1.S1_at	2145.75	2110.82	2204.35	1873.13	1716.81	2004.29
Os.11691.1.S1_at	214.258	329.585	291.841	691.319	753.354	351.596
Os.11693.1.S1_at	1043.22	1242.67	916.134	847.304	1050.51	1009.07
Os.11694.1.S1_x_at	567.387	440.544	538.678	576.339	483.214	512.522
Os.11694.2.S1_at	1342.27	1238.86	1292.45	1356.32	1006.28	927.598
Os.11696.1.S1_a_at	2845.62	2637.55	2795.91	2187.42	2095.45	2213.51
Os.11696.1.S1_at	4340.07	3808.32	4404.73	3637.62	3370.35	3521.99
Os.11696.2.S1_x_at	943.729	858.293	936.413	788.485	731.375	860.506
Os.11697.1.S1_at	5427.64	5906.6	5582.67	7183.37	7560.38	9407.66
Os.11698.1.S1_at	1217.41	1247.67	1347.54	1223.34	1436.21	1265.41
Os.11699.1.S1_at	4746.68	4639.28	4893.37	4188.99	4059.6	4400.02
Os.117.1.S1_at	2463.3	2375.81	2522.76	2482.34	2299.33	2303.07
Os.117.2.S1_x_at	1447.27	1413.96	1407.73	1040.05	1215.11	1352.67
Os.11701.1.S1_at	549.545	553.632	425.49	612.609	748.292	805.741
Os.11702.1.S1_at	4113.94	4192.53	3988	2985.17	2908.03	3224.19
Os.11703.1.S1_at	9971.14	9446.84	9412.98	9113.11	9854.22	8974.98
Os.11704.1.S1_at	3595.89	3437.85	3770.04	3544.68	3839.81	3820.92
Os.11705.1.S1_at	2248.8	2328.26	2097.94	2231.89	2308.93	2504.41
Os.11706.1.S1_at	1294.8	1466.83	1237.99	1346.38	1337.37	1339.31
Os.11706.1.S1_x_at	1704.25	1789.68	1704.22	1731.56	1830.07	1576.34
Os.11707.1.A1_at	110.512	163.598	157.273	892.326	833.752	681.279
Os.11708.1.S1_at	724.561	464.802	665.919	752.887	714.403	565.52
Os.11709.1.S1_at	25.6358	54.5016	33.9392	27.9722	52.4097	72.2014
Os.11709.1.S2_at	3082.93	2912.73	2852.75	2246.66	2335.38	2490.03
Os.11710.1.S1_at	4378.31	4197.41	3917.74	3552.61	4023.2	3986.78
Os.11711.1.S1_at	326.59	273.523	284.175	251.871	237.747	208.484
Os.11713.1.S1_at	0.650179	0.755381	5.34689	32.2464	2.63524	26.3025
Os.11713.1.S1_x_at	182.113	156.881	156.649	334.642	186.03	98.4363
Os.11713.2.S1_at	357.08	297.879	276.023	294.828	333.974	383.938
Os.11713.2.S1_x_at	1868.69	1730.97	2059.08	1460.48	1232.17	1491.58
Os.11713.3.S1_at	727.192	846.505	665.529	778.293	676.421	752.007
Os.11714.1.S1_at	197.486	156.169	219.116	823.645	735.865	375.042
Os.11715.2.S1_x_at	1172.38	1430.63	1206.14	1348.34	1137.68	1054.27
Os.11716.1.S1_at	2249.43	2180.83	2119.63	1969.56	1745.87	1756.64
Os.11717.1.S1_a_at	2322.6	2234.46	2472.84	1783.53	2030.03	2263.62
Os.11717.1.S1_at	4707.75	3843.87	4869.34	3611.6	4157.57	4095.86
Os.11717.2.S1_at	44.576	41.1685	52.6949	2.73379	21.5094	44.9291
Os.11718.1.S1_at	442.253	526.369	1515.22	3907.47	4862.1	4380.98
Os.11719.1.S1_at	2220.73	1716.69	1646.32	3015.44	4073.58	3850.22
Os.11719.1.S2_at	2.7133	6.99682	2.24374	6.61096	14.6644	3.24666
Os.11720.1.S1_a_at	540.995	446.879	517.197	481.25	521.312	557.63
Os.11720.4.A1_at	5.66446	6.10084	3.4306	8.17761	4.6446	9.70372
Os.11721.1.S1_at	4142.66	3958.6	4169.64	3456.32	3288.83	3976.68
Os.11722.1.S1_a_at	3982.89	4053.44	4185.04	4282.6	4405.84	4184.11
Os.11722.3.S1_at	18.8505	3.12065	3.05033	57.3327	1.70127	4.43162
Os.11722.3.S1_x_at	106.319	102.31	104.554	110.627	129.303	133.705
Os.11723.1.S1_s_at	976.457	985.587	824.706	1073.14	1273.36	1348.41
Os.11723.2.S1_s_at	1052.38	1194.73	1012.98	1243.01	1302.9	1113.41
Os.11723.3.S1_at	51.1273	53.4772	38.6538	34.0201	49.3517	28.2886
Os.11723.4.S1_x_at	1730.76	1600.56	1601.96	1743.07	1613.25	1650.57
Os.11724.2.S1_s_at	280.166	289.761	371.969	110.103	196.285	284.086
Os.11724.2.S2_s_at	5593.54	5792.5	5466.63	3241.21	3513.28	4992.43
Os.11725.1.S1_at	963.857	828.58	1150.26	481.879	957.521	1240.75
Os.11726.1.S1_at	1039.14	1275.39	1270.14	1013.65	1077.31	1074.87
Os.11726.2.S1_x_at	839.793	853.871	863.444	754.722	857.082	809.247
Os.1173.1.S1_at	3124.61	2840.09	2918.21	2537.18	2727.95	2638.29
Os.11730.1.S1_at	1353.63	1250.83	1339.63	1075.85	1209.86	1040.08
Os.11731.1.S1_at	8729.25	9185.81	9994.32	7420.35	7231.52	7969.99
Os.11732.1.S1_a_at	907.582	908.592	888.956	609.32	673.589	769.971
Os.11734.1.S1_a_at	2665.83	2634.34	2732.3	2073.67	2138.56	2450.8
Os.11734.3.S1_at	16.6241	13.5168	27.843	41.8078	69.8454	26.7225
Os.11734.3.S1_x_at	497.857	463.399	423.707	476.778	460.101	447.995
Os.11735.1.S1_at	907.362	738.994	832.991	698.825	778.211	746.571
Os.11736.1.S1_at	21225.6	19642.6	21627.8	16973.4	14703.6	15891.6
Os.11737.1.A1_at	1384.19	1354.68	1345.18	982.711	983.266	1074.19
Os.11738.1.S1_s_at	3187.48	2629.39	3028.51	2247.48	1947.47	1864.44
Os.11739.2.A1_a_at	14091.8	12655.8	14281.1	10408.7	9404.59	9724.43
Os.11740.1.S1_at	4388.1	4354.05	4341.46	4497.25	4632.05	4768.26
Os.11743.1.S1_at	2035.28	2418.15	2567.37	1567.77	1983.23	1954.42
Os.11745.1.S1_at	160.385	221.493	136.852	297.896	223.846	219.97
Os.11745.1.S1_x_at	432.315	470.575	397.577	372.786	384.581	413.043
Os.11745.2.S1_at	3810.67	2923.01	3123.59	3475.14	2809.04	3113.41
Os.11747.1.S1_at	6751.96	6839.24	6683.5	6188.49	6675.83	5740.43
Os.11748.2.S1_a_at	959.744	952.798	831.281	615.947	639.83	751.735
Os.11748.2.S2_a_at	1759.45	1640.52	1824.92	1157.12	1064.92	1488.96
Os.11748.2.S2_at	1989.01	2117.91	2074.58	1872.53	1644.74	1676.46
Os.11749.1.S1_at	1379.26	1594.45	1740.78	2078.6	1883.61	2029.91
Os.1175.1.S1_at	136.14	119.256	115.679	100.452	124.303	146.288
Os.11750.1.A1_at	17054.2	15259.8	15967.1	19161.5	16891.9	13085.3
Os.11751.1.S1_a_at	3998.45	3838.91	4170.8	3457.83	4087.67	3650.12
Os.11752.1.S1_at	3359.15	3175.08	3267.96	3839.82	3999.68	3604.99
Os.11753.1.S1_at	33125.6	28751.6	34565.5	28325.1	24779.7	24567.5
Os.11753.2.S1_at	76.0817	71.9967	81.8668	98.3957	5.65698	71.9248
Os.11754.1.A1_at	2256	2498.54	2150.02	1949.01	1602.59	2017.03
Os.11755.1.S1_at	1146.84	1095.93	1075.07	933.791	1078.14	1019.33
Os.11756.1.S1_at	7439.89	6974.13	8207.67	8840.94	8147.83	6876.06
Os.11756.1.S1_s_at	11266	10910.8	11779.8	12850.6	12843.1	11877.1
Os.11757.1.S1_at	1961.38	1841.11	1968.19	1768.63	2082	1902.88
Os.11757.2.S1_at	365.091	430.124	387.53	257.813	289.091	280.185
Os.11758.1.S1_at	2479.64	2460.93	2654.04	2148.88	2242.37	2365.15
Os.11759.1.S1_at	2031.52	1990.44	1719.5	1469.46	1521.26	1914.84
Os.11760.1.S1_at	3598.07	3161.65	3543.67	2936.2	2901.81	2855.03
Os.11760.1.S2_at	88.6015	59.5075	74.4887	133.741	35.6554	74.3499
Os.11761.1.S1_at	1309.48	987.411	1289.25	908.428	660.361	1026.24
Os.11762.1.S1_x_at	46.3612	22.2395	75.5708	51.1683	32.1176	33.7909
Os.11762.1.S2_x_at	152.024	144.577	144.679	194.915	229.035	231.489
Os.11762.2.S1_x_at	99.6079	91.5753	99.5221	173.985	94.3595	110.09
Os.11762.3.A1_at	39.2558	62.0732	33.6362	67.183	44.2422	55.3879
Os.11762.5.S1_x_at	30.8499	86.8534	51.2335	150.564	82.0073	51.9457
Os.11763.1.S1_at	7348.11	6526.13	7398.8	6192.82	6230.79	6427.08
Os.11764.1.S1_a_at	3556.38	3433.97	3866.92	2546.4	2669.49	2884.57
Os.11765.1.S1_at	2662.7	2532.76	2542.37	2790.37	2718.77	2541.12
Os.11766.1.S1_at	2849.77	2445.27	2342.7	2660.77	2727.94	2357.13
Os.11767.1.S1_at	355.808	324.875	488.965	260.59	307.316	298.687
Os.11767.1.S1_s_at	1405.33	1531.65	1342.89	1308.69	1262.89	1264.89
Os.1177.1.S1_a_at	3759.77	3491.42	3305.76	3181.46	3368.64	3159.92
Os.11770.1.S1_at	2773.99	2355.42	2038.95	2514.79	3161.01	2334.87
Os.11771.1.S1_at	1866.79	1927.52	1657.31	1663.49	1445.2	2409.68
Os.11772.1.S1_at	1114.54	1332.96	1216.73	1077.28	1040.02	1127.09
Os.11773.1.S1_at	5352.14	4700.97	5199.44	4776.48	4323.01	4622.59
Os.11774.1.S1_s_at	9668.72	8904.43	8577.64	7175.85	8385.86	9154.46
Os.11774.1.S1_x_at	7673.77	7485.22	7023.42	8236.69	8302.12	8412.96
Os.11775.1.S1_a_at	2.11321	12.0805	1.26627	3.28436	27.1317	4.80834
Os.11775.1.S2_at	207.196	222.072	128.786	111.792	202.287	365.264
Os.11775.2.S1_at	31.3108	46.1943	6.61473	6.49271	74.07	35.9312
Os.11775.2.S1_x_at	15.0526	111.698	78.1086	90.7605	52.1709	132.551
Os.11777.1.S1_at	1418.41	1150.2	1234.6	965.054	957.807	1026.59
Os.11778.1.S1_a_at	1259.04	1214.49	1285.43	1586.98	2274.73	2467.63
Os.11781.1.S1_at	1481.81	1401.45	1538.01	1929.73	2340.98	1846.12
Os.11782.1.S1_at	1233.82	1601.78	1805.78	1354.44	1445.05	1542.04
Os.11783.1.S1_at	891.633	919.974	1026.49	901.472	693.079	839.096
Os.11784.1.S1_at	395.766	504.961	332.818	951.36	774.088	990.82
Os.11785.1.S1_at	425.163	367.06	381.002	257.225	343.814	371.329
Os.11786.1.S1_at	177.607	176.428	128.836	122.525	73.889	172.228
Os.11786.2.S1_at	136.493	119.81	85.3504	46.8115	62.8557	77.0847
Os.11786.2.S1_x_at	220.692	132.545	172.303	95.8728	89.8115	113.745
Os.11787.1.S1_at	12336	13548.5	13334.5	9544.92	9018.34	9174.03
Os.11788.1.S1_at	4869.96	5250.3	4959.02	8896.5	8329.32	7945.63
Os.11789.1.S1_at	2704.82	2943.62	2320.32	3158.32	3296.89	2407.25
Os.11790.1.S1_at	2904.13	2847.13	3148.63	2697.72	2297.46	2676.77
Os.11791.1.S1_at	7779.29	7640.85	6954.59	9754.99	8287.82	7608.67
Os.11793.1.S1_at	2466.26	2360.98	2503.22	2060.49	2266.89	2526.39
Os.11794.1.S1_at	1936.47	2092.75	2178.56	2210.47	1962.22	1997.46
Os.11795.1.S1_a_at	21557.4	17717.3	18758.4	6511.49	6010.81	7842.02
Os.11795.1.S1_s_at	29074.1	23570.3	26397.4	10912.4	10759.6	13258.8
Os.11796.1.S1_at	1418.7	1541.21	1132.8	663.909	925.115	874.42
Os.11798.1.S1_at	14.3372	10.1501	42.6989	23.9013	82.488	129.25
Os.11799.1.S1_a_at	1007.74	926.371	937.863	965.521	1033.01	992.95
Os.11800.1.S1_at	70.2651	67.0885	98.4732	159.369	100.252	399.916
Os.11800.1.S1_s_at	93.895	174.057	44.4136	326.326	249.044	922.245
Os.11801.1.S1_at	1094	848.894	996.376	897.924	953.07	990.883
Os.11802.1.S1_at	15299	13988.6	15622.8	19506.2	18829.1	16113
Os.11803.1.A1_at	1415.68	1357.67	1460.32	1161.12	1044.99	1057.57
Os.11804.1.S1_at	1081.31	968.918	1052.53	2311.88	2579.42	2640.19
Os.11805.1.A1_s_at	15457.3	15329.3	14923.1	11793	11883	12892.7
Os.11806.1.S1_at	82.5523	106.222	58.4604	55.9914	99.2432	82.3276
Os.11806.2.S1_x_at	164.832	120.284	186.164	241.729	73.9924	125.272
Os.11807.1.S1_at	1235.52	1119.42	1289.34	1214.59	1137.1	1119.84
Os.11808.1.S1_at	1243.15	1327.25	1372.07	1219.23	1323.27	1181.92
Os.11808.2.S1_at	119.459	152.255	96.8558	80.3784	221.959	155.284
Os.11808.2.S1_x_at	133.611	151.463	141.604	167.121	192.022	158.614
Os.11809.1.S1_at	138.091	179.917	120.282	307.915	176.146	245.479
Os.11810.2.S1_a_at	19733.4	18310.9	20635.9	15471.9	14365.1	15426.9
Os.11811.1.S1_at	3603.36	3156.25	3444.73	2767.32	2836.11	2975.65
Os.11812.1.S1_at	32.5603	52.7978	8.26906	13.1067	99.9034	27.9185
Os.11813.1.S1_at	11091.3	8957.89	9946.2	8053.33	8188.67	8209.41
Os.11814.1.S1_at	371.775	387.845	398.312	409.808	487.27	442.341
Os.11816.1.S1_at	127.662	155.348	164.947	370.438	250.513	731.862
Os.11817.1.S1_a_at	2097.09	2105.45	2124.73	1727.63	1847.96	1836.3
Os.11818.1.S1_at	1036.8	1134.22	1017.19	1042.71	1172.26	1088.98
Os.1182.1.S1_x_at	280.279	342.268	218.108	430.483	457.275	332.403
Os.11820.1.S1_at	1680.58	1545.51	1659.93	966.715	1069.11	1138.13
Os.11820.1.S2_at	6947.77	5984.27	6718.6	4897.1	4984.51	5203.61
Os.11821.1.S1_at	408.912	470.938	467.576	410.323	399.713	458.049
Os.11821.1.S2_at	9517.47	9586.35	9723.01	10588.5	10320.5	10234
Os.11822.1.S1_at	4981.34	4724.12	5416.06	6883.24	6299.42	6227.58
Os.11823.1.S1_at	385.247	403.45	510.795	418.999	508.789	463.969
Os.11824.1.S1_a_at	29165.3	27736.8	27543.8	29223.3	29032.1	29251.8
Os.11824.1.S1_x_at	26167.8	25254.1	28496.7	29383.8	25772.2	25324.4
Os.11825.1.S1_at	1701.8	1701.47	1696.43	1596.48	1494.21	1464.21
Os.11826.1.S1_at	264.643	247.583	325.117	314.974	431.697	277.62
Os.11827.1.S1_a_at	2810.58	3105.14	3391.27	2855.42	2972.96	3448.1
Os.11828.1.S1_at	102.244	89.7907	70.8396	139.385	51.8195	92.1752
Os.11828.1.S2_at	212.151	355.258	195.148	307.027	330.063	310.092
Os.11829.1.S1_at	232.304	218.704	157.077	251.539	296.409	295.212
Os.11829.1.S2_at	8739.19	8180.95	8685.3	9184.04	8305.13	7822.24
Os.11830.1.S1_at	8378.48	8193	7714.62	5152.85	5772.86	7498.29
Os.11831.1.S1_at	40.842	116.466	69.8463	117.135	247.101	232.027
Os.11832.1.S1_at	72.1699	98.7102	96.6762	138.749	164.916	170.314
Os.11833.1.S1_at	2314.22	1995.18	2430.63	2334.63	2498.67	2620.36
Os.11834.1.S1_at	1308.61	1391.69	1612.49	1239.2	1266.34	1339.78
Os.11835.3.S1_x_at	356.84	438.456	403.598	262.545	270.184	384.433
Os.11835.4.S1_x_at	8354.86	7363.63	8708.11	7813.04	7084.54	8140.35
Os.11836.1.S1_at	711.025	631.146	620.704	869.569	608.612	521.783
Os.11837.1.S1_at	20388.8	20959	22431.6	27292.7	20628.3	21935.9
Os.11838.1.S1_at	391.312	588.447	353.348	956.842	1127.39	1008.28
Os.11839.1.S1_s_at	1065.02	1083.19	1073.09	1152.21	1071.27	1093.39
Os.11840.1.S1_at	1170.31	978.075	1288.85	806.127	909.032	771.877
Os.11841.1.S1_at	10645.9	10003.2	9066.21	12639.4	10663.8	10703.6
Os.11843.1.S1_at	1254.53	1592.48	1263.84	1297.17	1816.86	1669.48
Os.11844.1.S1_at	1417.88	1413.65	1424.12	1777.41	2111.01	1992.99
Os.11845.1.S1_a_at	18250.3	17521.7	18802.4	17049.1	16393.4	15364
Os.11846.1.S1_at	2432.45	3309.79	2747.42	1754.63	1196.2	1582.15
Os.11847.1.S1_at	1778.43	1680.94	1905.27	1519.85	1380.29	1603.99
Os.11848.1.S1_at	4604.69	5356.67	5736.48	4585.39	4106.89	4731.35
Os.11849.1.S1_at	1163.34	1154.09	1209.82	1453.81	1520.4	1376.98
Os.11850.1.S1_at	5061.47	4683.43	4939.61	4528.25	4711.23	4330.62
Os.11851.1.S1_at	605.542	1068.68	805.19	990.704	1078.89	2420.15
Os.11854.1.S1_at	19391.3	18121.5	19179.2	12747.4	12284.1	12785
Os.11855.1.S1_at	71.4282	79.2721	78.1957	106.62	104.051	68.7574
Os.11856.1.S1_at	9982.2	9516.95	10578.5	8661.29	10250.4	10723.6
Os.11857.1.S1_at	2557.41	2491.31	2548.54	2673.57	2721.75	2640.21
Os.11858.1.S1_at	2508.01	2297.32	2503.62	2213.93	2038.23	2227.62
Os.11860.1.S1_at	12025.1	10856	12411	8744.17	8010.73	9136.66
Os.11860.1.S2_at	159.32	231.941	140.444	58.3844	69.5486	135.884
Os.11862.1.S1_at	1854.77	1712.09	1461.11	1457.65	1500.5	1560.01
Os.11862.2.S1_at	29.907	49.6781	21.8924	30.2041	5.58073	27.2213
Os.11863.1.S1_x_at	524.584	499.939	549.725	356.375	371.697	386.077
Os.11863.2.S1_at	684.92	648.387	648.149	596.615	578.913	538.335
Os.11863.3.S1_at	24.1906	62.2005	69.6664	93.3899	45.9868	94.3696
Os.11864.1.S1_at	2169.16	2002.09	2115.81	2119.63	2122.96	2331.64
Os.11866.1.S1_at	4846.05	4788.08	4738.4	4563.63	4273.28	5312.78
Os.11867.1.S1_at	54.0669	41.6478	65.471	124.875	102.575	72.0055
Os.11867.2.S1_at	1519.85	1962.14	1567.48	3253.45	3189.36	3465.76
Os.11868.1.A1_at	10250.2	9541.32	11088.4	8273.06	8568.16	8338.92
Os.11868.2.S1_at	78.2883	71.5722	83.6139	124.601	55.4545	68.5734
Os.11868.3.S1_x_at	390.679	305.064	308.524	263.49	299.597	264.282
Os.11870.1.S1_at	1557.95	1570.98	1420.92	912.604	809.439	1280.84
Os.11872.1.S1_at	39.9397	55.5281	47.2063	15.9149	53.0074	58.1029
Os.11872.2.S1_at	5454.6	5749.17	5280.54	5392.94	5369.58	5857.83
Os.11873.1.S1_at	1800.32	1475.33	1632.45	1432.3	1423.61	1464.95
Os.11874.1.S1_s_at	2588.44	2377.28	2290.74	2368.75	1924.39	2153.95
Os.11875.1.S1_a_at	3306.54	3012.96	3049.73	2567.91	2435.75	2576.29
Os.11876.1.S1_s_at	10457.2	9948.83	11018.9	11033.2	13814.5	9933.29
Os.11878.1.S1_at	1878.31	1372.74	1795.87	1248.55	1480.94	1396.24
Os.11879.1.S1_at	1521.53	1140.67	1512.29	1092.38	909.708	1199.32
Os.11881.1.S1_at	760.586	728.951	716.36	574.992	742.854	914.932
Os.11882.1.S1_at	87.5575	100.846	174.353	412.916	365.244	499.396
Os.11883.1.S1_at	963.164	1063.04	884.355	1110.6	1245.05	799.423
Os.11883.2.S1_at	4509.89	5376.99	4832.23	3671	3816.81	4736.84
Os.11884.1.S1_s_at	3236.86	2951.7	3309.56	2628.35	2469.76	2573.1
Os.11885.1.S1_at	1294.63	1278.48	1268.29	724.971	775.922	744.631
Os.11886.1.S1_at	760.948	882.968	769.197	956.886	1095.03	1024.02
Os.11888.1.S1_s_at	6269.54	5266.48	6152.42	5168.28	4855.79	4442.18
Os.11888.3.S1_x_at	6957.08	7094.4	6729.9	5989.29	5516.15	5344.92
Os.11888.4.S1_at	726.711	752.151	571.111	578.446	619.169	581.566
Os.11889.1.S1_at	20.9535	33.4093	43.8061	56.1621	47.7731	31.7129
Os.11889.1.S2_at	1859.28	1655.18	1714.39	1380.92	1276.89	1201.03
Os.1189.1.S1_at	39.6672	55.6213	63.1921	51.4298	87.7542	111.512
Os.11890.1.S1_at	30304.9	28789.2	30049.3	23628.7	21509.1	25166
Os.11892.1.S1_at	1210.1	1188.97	1193.6	1036.48	855.892	1061.49
Os.11894.1.S1_at	1291.65	1128.44	1129.19	930.061	1057.92	1132.84
Os.11895.1.S1_at	1534.81	1578.59	1330.44	1085.44	1378.09	1437.36
Os.11895.1.S2_at	466.55	471.186	417.278	379.579	372.984	491.228
Os.11897.1.S1_at	298.706	314.817	323.252	988.236	1045.03	1583.74
Os.11898.1.S1_at	5423.66	4748.71	5421.87	4222.75	4622.83	4591.23
Os.11899.1.S1_at	733.605	777.519	741.197	529.592	451.456	564.373
Os.11900.1.S1_at	1203.46	1459.84	1480.56	1562.59	1358.38	1363.98
Os.11902.1.S1_at	4851.55	4508.84	4582.26	5060.69	4648.73	4544.77
Os.11903.1.S1_at	759.779	1175.92	1137.1	1647.5	1801.26	1937.74
Os.11904.1.S1_at	2077.63	1874.31	2009.36	2014.57	2035.33	1925.96
Os.11905.1.S1_at	247.689	219.324	207.969	84.2185	199.094	185.832
Os.11905.2.S1_at	200.106	242.228	189.305	164.769	100.212	146.376
Os.11905.2.S1_x_at	215.007	187.685	195.054	246.778	137.354	101.74
Os.11906.1.S1_at	21.0688	27.7722	33.1741	13.6204	9.63604	3.33763
Os.11907.1.S1_at	987.143	1033.95	1046.29	596.262	631.653	554.251
Os.11908.1.S1_s_at	15.351	36.362	84.584	252.063	413.225	344.412
Os.1191.1.S1_at	1114.06	1930.17	1093.29	2544.64	3307.28	5353.4
Os.11910.1.S1_at	506.239	512.848	501.089	482.408	462.135	515.247
Os.11911.1.S1_at	2196.23	1992.55	2229.01	1603.95	1521.98	1651.67
Os.11912.1.S1_at	2421.02	2684.74	2655.05	2791.35	2956.87	2886.08
Os.11913.2.S1_a_at	19778.6	17538.6	20050	14014	13398.2	14940.8
Os.11914.1.S1_at	18.7654	13.8102	22.4433	41.5744	165.077	132.068
Os.11915.1.S1_at	1580.68	1581.96	1821.39	1534.24	1793.25	1515.74
Os.11916.1.S1_at	2664.43	2391.35	2619.97	1991.47	2222.62	2108.99
Os.11917.1.S1_at	22537.7	23095	21434.3	19293.4	17982.3	19425.2
Os.11918.1.S1_at	3901.91	3771.05	3678.06	3220.29	4138.85	4549.22
Os.11919.1.S1_at	2776.33	2968.16	2588.46	2405.79	2529	2314.76
Os.11920.1.S1_s_at	549.631	755.316	367.851	271.099	434.579	854.247
Os.11921.1.S1_at	5257.34	5350.21	5598.76	6577.23	6458.62	7982.12
Os.11922.1.S1_at	2869.34	2718.39	3128.54	2692.83	2527.13	2834.92
Os.11923.1.S1_x_at	11056.8	9972.49	9631.07	13568.4	14524.3	12170
Os.11924.1.S1_at	4842.41	4580.42	4717.25	3539.83	3359.01	4313.34
Os.11925.1.S1_at	53.6347	76.1257	78.2402	10.3884	51.0194	77.6756
Os.11927.1.S1_x_at	17189.5	16054.8	17962.6	20576.4	19315.8	17908
Os.11928.1.S1_at	382.221	469.97	387.553	478.294	343.666	388.686
[truncated: 55,383 more rows]
